# Supplementary material for: 3,6-Dimethyl-1-phenyl-1H,4H-pyrano[2,3-c]pyrazol-4-one
Source: Acta Crystallogr Sect E Struct Rep Online. 2012 Mar 21;68(Pt 4):o1120. doi: 10.1107/S1600536812011348 (PMC3344066; doi:10.1107/S1600536812011348)
Supplement: Supplementary file 2 [file e-68-o1120-Isup2.hkl]

# 
# h,k,l, Fc-squared, Fo-squared, sigma(Fo-squared) and status flag 
# 
data_I
_shelx_title '  P-1' 
_shelx_refln_list_code          4 
_shelx_F_calc_maximum      168.71 
_exptl_crystal_F_000       252.00 
_reflns_d_resolution_high  0.7680 
 
loop_ 
 _symmetry_equiv_pos_as_xyz 
 'x, y, z' 
 '-x, -y, -z' 
 
_cell_length_a     6.7200 
_cell_length_b     8.2201 
_cell_length_c    11.2616 
_cell_angle_alpha  93.914 
_cell_angle_beta   95.162 
_cell_angle_gamma 108.721 
 
_shelx_F_squared_multiplier     1.000 
 
loop_ 
 _refln_index_h 
 _refln_index_k 
 _refln_index_l 
 _refln_F_squared_calc 
 _refln_F_squared_meas 
 _refln_F_squared_sigma 
 _refln_observed_status 
   1   0   0      172.51      149.19      4.51 o 
   2   0   0      711.16      665.66     14.85 o 
   3   0   0       77.72       84.52      3.92 o 
   4   0   0       58.51       51.10      5.81 o 
   5   0   0        0.39        0.14      0.35 o 
   6   0   0        0.04        0.75      1.00 o 
   7   0   0        1.75        2.38      2.25 o 
   8   0   0        0.80       -1.44      1.98 o 
  -8   1   0        0.00        2.66      2.13 o 
  -7   1   0        0.05       -1.93      1.93 o 
  -6   1   0        7.48        5.61      1.58 o 
  -5   1   0        9.90        9.04      1.38 o 
  -4   1   0      138.55      136.78      4.10 o 
  -3   1   0       60.94       61.86      2.39 o 
  -2   1   0    28461.48    29916.69    284.72 o 
  -1   1   0      201.07      190.21      6.40 o 
   0   1   0     2132.33     1986.39     19.81 o 
   1   1   0      941.32      835.16     10.47 o 
   2   1   0      254.36      229.89      4.99 o 
   3   1   0        2.37        2.56      0.92 o 
   4   1   0        0.11        0.02      0.38 o 
   5   1   0       11.46        8.77      1.15 o 
   6   1   0        0.03       -0.65      1.49 o 
   7   1   0        0.29       -1.33      1.84 o 
  -8   2   0        0.28        0.87      1.65 o 
  -7   2   0        2.52        2.36      1.69 o 
  -6   2   0       24.05       27.10      2.70 o 
  -5   2   0       19.21       20.46      2.23 o 
  -4   2   0     6234.99     7322.64     85.63 o 
  -3   2   0       59.34       66.56      3.26 o 
  -2   2   0     1866.71     1754.52     21.34 o 
  -1   2   0     1282.43     1194.26     14.67 o 
   0   2   0      451.17      436.02      4.69 o 
   1   2   0        1.25        0.70      0.27 o 
   2   2   0        3.38        3.44      0.57 o 
   3   2   0       44.31       42.12      2.65 o 
   4   2   0        7.45        6.05      1.13 o 
   5   2   0        2.83        1.32      1.56 o 
   6   2   0       16.18       22.17      4.66 o 
   7   2   0       31.77       43.46      7.04 o 
  -8   3   0        5.67        0.06      4.78 o 
  -7   3   0        6.33        5.54      2.50 o 
  -6   3   0     1625.39     2223.08     27.16 o 
  -5   3   0       17.86       17.68      1.87 o 
  -4   3   0      756.10      795.36     14.93 o 
  -3   3   0      331.54      321.53     15.75 o 
  -2   3   0      293.53      278.99      6.15 o 
  -1   3   0       19.33       15.13      1.31 o 
   0   3   0       37.28       51.23      1.83 o 
   1   3   0       69.24       61.65      2.18 o 
   2   3   0       45.06       39.44      1.88 o 
   3   3   0       12.57       13.74      1.69 o 
   4   3   0       43.16       38.44      3.13 o 
   5   3   0       76.47       62.88      7.82 o 
   6   3   0       86.86       93.82     10.03 o 
   7   3   0       22.15       24.88      5.62 o 
  -8   4   0      470.66      638.30     19.51 o 
  -7   4   0        6.50        6.36      1.85 o 
  -6   4   0      311.59      345.19      9.40 o 
  -5   4   0      121.53      120.69      5.01 o 
  -4   4   0       88.52       85.89      6.95 o 
  -3   4   0       35.54       35.22      2.41 o 
  -2   4   0       16.18       17.45      1.46 o 
  -1   4   0       62.51       59.57      2.23 o 
   0   4   0       79.98       83.90      2.27 o 
   1   4   0       21.67       24.06      2.07 o 
   2   4   0      103.91       90.69      4.75 o 
   3   4   0      148.45      141.24      5.57 o 
   4   4   0      158.92      140.25      6.76 o 
   5   4   0       41.14       42.48      6.75 o 
   6   4   0       43.52       31.96      6.29 o 
  -8   5   0      136.31      144.92      9.05 o 
  -7   5   0       52.16       44.07      4.58 o 
  -6   5   0       15.19       13.54      3.82 o 
  -5   5   0       25.11       26.67      3.02 o 
  -4   5   0        6.08        9.35      1.75 o 
  -3   5   0       25.96       29.00      2.33 o 
  -2   5   0       55.68       52.51      3.33 o 
  -1   5   0       25.81       27.74      1.51 o 
   0   5   0      135.82      122.35      3.78 o 
   1   5   0      204.80      209.87     15.85 o 
   2   5   0      235.06      223.61      6.50 o 
   3   5   0       62.55       60.85      3.57 o 
   4   5   0       98.42       94.58      6.09 o 
   5   5   0        8.57        6.54      2.90 o 
  -8   6   0        1.81        0.71      1.36 o 
  -7   6   0       16.76       17.01      2.95 o 
  -6   6   0        4.74       10.52      2.93 o 
  -4   6   0       20.28       17.45      2.44 o 
  -3   6   0       25.04       31.26      2.96 o 
  -2   6   0       69.10       60.51      3.65 o 
  -1   6   0      158.24      161.75      5.13 o 
   0   6   0      231.12      227.07      7.18 o 
   1   6   0       74.22       77.49      4.30 o 
   2   6   0      170.69      147.27      6.51 o 
   3   6   0       24.77       22.43      3.07 o 
   4   6   0        0.02        0.20      2.02 o 
   5   6   0        7.37        7.87      3.47 o 
  -8   7   0        2.12        1.14      1.79 o 
  -7   7   0        0.54        3.84      2.14 o 
  -6   7   0        4.03        3.99      3.55 o 
  -5   7   0       12.55       13.20      3.34 o 
  -4   7   0       21.64       22.58      2.82 o 
  -3   7   0       69.47       71.67      4.57 o 
  -2   7   0      158.54      150.81      6.17 o 
  -1   7   0       43.93       45.37      4.65 o 
   0   7   0      208.19      197.01      7.15 o 
   1   7   0       49.93       49.86      3.70 o 
   2   7   0        0.68       -0.05      0.95 o 
   3   7   0       12.23        8.13      2.92 o 
  -7   8   0        4.81        4.07      1.65 o 
  -6   8   0        4.78        4.30      2.33 o 
  -5   8   0       23.18       20.83      4.15 o 
  -4   8   0       84.81       82.85      7.59 o 
  -3   8   0       13.48       11.79      1.93 o 
  -2   8   0      177.16      189.46     10.45 o 
  -1   8   0       65.54       80.30      8.91 o 
   0   8   0        1.62       -0.33      1.29 o 
   1   8   0       14.79       13.84      3.68 o 
   2   8   0       23.29       18.19      4.57 o 
   3   8   0        0.27        0.28      1.45 o 
  -6   9   0       37.81       28.61      5.20 o 
  -5   9   0        2.92        2.69      1.36 o 
  -4   9   0      110.65      109.49      6.42 o 
  -3   9   0       53.58       55.10      4.76 o 
  -2   9   0        1.05        4.21      2.43 o 
  -1   9   0       13.37       14.72      4.12 o 
   0   9   0       22.41       33.16      6.12 o 
   1   9   0        1.74       -0.98      1.61 o 
   2   9   0       12.86       16.46      4.78 o 
  -4  10   0        0.64        0.88      1.74 o 
  -3  10   0        8.64       10.91      3.70 o 
  -2  10   0       14.70       13.61      4.19 o 
  -1  10   0        2.58        4.87      2.73 o 
   0  10   0       12.50       12.69      4.18 o 
   0 -10   1        5.70        3.79      2.57 o 
   1 -10   1       19.68       30.31      6.23 o 
   2 -10   1        0.06        1.27      1.77 o 
   3 -10   1        4.36        6.34      3.26 o 
   4 -10   1        0.13        0.33      1.02 o 
   5 -10   1        0.15        0.93      1.79 o 
  -2  -9   1        6.82        3.93      2.52 o 
  -1  -9   1       22.55       26.70      5.68 o 
   0  -9   1        0.20       -2.17      2.17 o 
   1  -9   1       11.57       12.58      3.70 o 
   2  -9   1        0.09       -2.04      2.04 o 
   3  -9   1        0.03       -1.52      1.68 o 
   4  -9   1        1.32        2.13      1.03 o 
   5  -9   1       65.39       68.25      5.41 o 
   6  -9   1        8.75        8.65      3.10 o 
  -3  -8   1       17.71       17.51      4.29 o 
  -2  -8   1        0.17        4.25      2.50 o 
  -1  -8   1       19.73       18.26      4.24 o 
   0  -8   1        0.14        0.63      1.31 o 
   1  -8   1        0.28       -0.24      0.40 o 
   2  -8   1        2.10        0.50      2.16 o 
   3  -8   1      120.10      123.71      5.86 o 
   4  -8   1       20.34       22.17      2.84 o 
   5  -8   1        2.99        2.42      1.24 o 
   6  -8   1        1.66       -0.96      1.67 o 
   7  -8   1        1.07        0.92      1.19 o 
  -3  -7   1       23.99       26.75      4.87 o 
  -2  -7   1        0.52        0.82      0.89 o 
  -1  -7   1        0.63       -0.53      1.29 o 
   0  -7   1        2.81        3.97      0.99 o 
   1  -7   1      171.60      188.42     14.94 o 
   2  -7   1       33.44       31.87      2.58 o 
   3  -7   1        1.89        1.28      0.74 o 
   4  -7   1        8.47       10.19      1.89 o 
   5  -7   1        2.10        2.38      1.26 o 
   6  -7   1       35.41       34.32      5.30 o 
   7  -7   1        4.13        0.57      0.97 o 
   8  -7   1        0.60       -1.71      1.89 o 
  -5  -6   1       20.45       24.95      5.51 o 
  -4  -6   1        0.95        0.94      1.77 o 
  -3  -6   1        0.92       -0.64      1.10 o 
  -2  -6   1        2.94        1.70      0.80 o 
  -1  -6   1      163.90      159.92      9.60 o 
   0  -6   1       41.01       38.28      2.54 o 
   1  -6   1        0.39        0.77      0.53 o 
   2  -6   1       31.45       33.75      3.75 o 
   3  -6   1        4.50        3.71      1.05 o 
   4  -6   1       66.93       77.49      5.05 o 
   5  -6   1       14.92       12.89      3.21 o 
   6  -6   1        3.94        2.01      1.44 o 
   7  -6   1        0.82        2.29      1.31 o 
   8  -6   1        5.67        3.00      1.59 o 
  -5  -5   1        0.33       -2.87      2.87 o 
  -4  -5   1        3.42        3.27      1.31 o 
  -3  -5   1       96.96       88.22      4.23 o 
  -2  -5   1       42.88       37.98      2.44 o 
  -1  -5   1        2.74        1.76      0.54 o 
   0  -5   1       80.38       72.32      2.81 o 
   1  -5   1       10.63       10.83      1.19 o 
   2  -5   1      127.58      145.63      4.37 o 
   3  -5   1       46.01       50.47      6.68 o 
   4  -5   1       21.28       26.05      2.96 o 
   5  -5   1        0.60        0.10      0.70 o 
   6  -5   1        8.03        6.03      1.69 o 
   7  -5   1       36.62       34.37      4.07 o 
   8  -5   1       93.54       88.65      7.12 o 
  -6  -4   1        3.43        5.01      3.22 o 
  -5  -4   1       45.13       42.01      6.51 o 
  -4  -4   1       31.64       28.41      3.12 o 
  -3  -4   1       15.91       13.54      1.59 o 
  -2  -4   1       68.04       58.18      3.30 o 
  -1  -4   1       22.79       23.54      1.61 o 
   0  -4   1      175.95      205.42      3.65 o 
   1  -4   1       64.48       57.01      2.45 o 
   2  -4   1      107.82      119.05      4.21 o 
   3  -4   1       21.43       23.81      1.99 o 
   4  -4   1        7.58        7.40      1.23 o 
   5  -4   1       87.18       93.49      4.40 o 
   6  -4   1      243.92      258.72     13.83 o 
   7  -4   1      104.26      109.73      7.28 o 
   8  -4   1        0.07        1.99      1.46 o 
  -7  -3   1       17.16       18.41      5.31 o 
  -6  -3   1       16.12       15.88      4.36 o 
  -5  -3   1       21.72       19.31      2.85 o 
  -4  -3   1       31.26       33.15      3.03 o 
  -3  -3   1       26.51       24.91      2.47 o 
  -2  -3   1       64.83       74.32      2.60 o 
  -1  -3   1       54.89       49.58      1.88 o 
   0  -3   1      296.18      294.95      3.87 o 
   1  -3   1      228.98      216.54      4.78 o 
   2  -3   1       18.26       17.55      1.43 o 
   3  -3   1      229.65      231.01      6.79 o 
   4  -3   1      703.54      733.72     14.22 o 
   5  -3   1      313.26      339.70      8.21 o 
   6  -3   1        1.81        4.54      1.15 o 
   7  -3   1        8.35       10.29      3.28 o 
   8  -3   1        0.70       -0.49      1.21 o 
  -7  -2   1       17.28       17.30      4.55 o 
  -6  -2   1       13.73       18.27      4.16 o 
  -5  -2   1       19.35       18.64      2.11 o 
  -4  -2   1       10.11       11.93      4.45 o 
  -3  -2   1       52.10       54.97      5.06 o 
  -2  -2   1      256.71      276.82      9.50 o 
  -1  -2   1      310.08      280.90      6.75 o 
   0  -2   1       85.41       81.17      4.39 o 
   1  -2   1      488.05      437.38      7.59 o 
   2  -2   1     1702.44     1529.26     21.26 o 
   3  -2   1     1107.56     1097.02     19.32 o 
   4  -2   1       21.02       26.29      2.75 o 
   5  -2   1       16.42       17.59      1.88 o 
   6  -2   1        4.81        7.60      2.27 o 
   7  -2   1        3.07        5.93      2.60 o 
   8  -2   1       38.64       42.84      7.06 o 
  -7  -1   1       12.70       20.46      4.74 o 
  -6  -1   1        0.55       -0.33      0.55 o 
  -5  -1   1       21.25       22.95      2.14 o 
  -4  -1   1      121.15      133.78      5.85 o 
  -3  -1   1       70.31       73.13      2.79 o 
  -2  -1   1       15.47       14.66      1.30 o 
  -1  -1   1      337.28      307.67      5.93 o 
   0  -1   1     1839.03     1542.60     23.25 o 
   1  -1   1     2780.37     2435.26     24.08 o 
   2  -1   1      194.59      184.30      5.46 o 
   3  -1   1       42.15       48.56      2.28 o 
   4  -1   1       23.44       32.62      1.78 o 
   5  -1   1       18.49       18.13      4.76 o 
   6  -1   1      119.33      125.99      9.89 o 
   7  -1   1       19.05       19.38      4.47 o 
   8  -1   1        4.83        4.81      2.83 o 
  -8   0   1        0.34       -2.12      2.12 o 
  -7   0   1        7.56        3.96      1.97 o 
  -6   0   1       52.25       57.23      3.35 o 
  -5   0   1       17.30       19.03      3.51 o 
  -4   0   1        0.00       -0.78      0.78 o 
  -3   0   1       67.27       66.67      3.48 o 
  -2   0   1      734.09      650.23      9.88 o 
  -1   0   1     2638.38     2261.79     31.40 o 
   1   0   1      255.63      255.45      6.77 o 
   2   0   1      121.66      144.12      6.40 o 
   3   0   1       93.45       93.24      6.09 o 
   4   0   1      350.72      335.77      9.61 o 
   5   0   1       46.58       46.37      5.58 o 
   6   0   1       26.49       31.44      5.21 o 
   7   0   1       41.02       35.01      6.12 o 
   8   0   1        6.50        9.72      3.73 o 
  -8   1   1       19.67       18.72      4.72 o 
  -7   1   1        5.01        6.16      2.43 o 
  -6   1   1        0.35       -0.69      0.69 o 
  -5   1   1        9.66        8.15      1.41 o 
  -4   1   1      150.87      150.24      5.76 o 
  -3   1   1     1051.80      976.20     14.53 o 
  -2   1   1      585.77      532.49      8.14 o 
  -1   1   1      318.05      313.87      7.45 o 
   0   1   1      415.12      398.47      5.55 o 
   1   1   1      258.25      260.68      4.50 o 
   2   1   1     1114.85     1005.16     19.42 o 
   3   1   1      119.77       87.59     17.25 o 
   4   1   1      106.55      114.41      7.96 o 
   5   1   1       94.60       94.18      8.14 o 
   6   1   1       18.58       18.87      4.35 o 
   7   1   1        2.46        5.24      2.60 o 
  -8   2   1        0.41        2.05      2.09 o 
  -7   2   1        1.69        0.21      1.40 o 
  -6   2   1       28.04       18.12      2.35 o 
  -5   2   1      263.92      269.75      8.27 o 
  -4   2   1      208.77      204.64      6.50 o 
  -3   2   1      100.84      103.55      4.03 o 
  -2   2   1      194.55      220.70      8.41 o 
  -1   2   1      373.79      373.35      6.90 o 
   0   2   1     1809.81     1738.66     12.32 o 
   1   2   1      191.23      194.97      3.19 o 
   2   2   1      370.49      364.83     11.62 o 
   3   2   1      221.18      256.94      8.80 o 
   4   2   1       42.77       38.62      3.97 o 
   5   2   1        5.80        8.31      2.51 o 
   6   2   1       56.21       61.10      7.80 o 
   7   2   1       20.16       27.65      5.59 o 
  -8   3   1        7.42        3.88      4.48 o 
  -7   3   1       71.05       65.96      5.54 o 
  -6   3   1       75.44       75.98      4.22 o 
  -5   3   1       48.93       55.07      3.28 o 
  -4   3   1       39.43       53.33      3.46 o 
  -3   3   1      230.62      230.10     10.40 o 
  -2   3   1      692.04      653.25      9.55 o 
  -1   3   1       87.31       83.68      2.66 o 
   0   3   1      645.03      634.93      7.16 o 
   1   3   1      487.59      545.59      6.09 o 
   2   3   1      104.61      102.85      3.10 o 
   3   3   1       19.05       23.83      1.92 o 
   4   3   1      134.23      141.18      6.07 o 
   5   3   1       33.59       41.98      6.16 o 
   6   3   1        9.14        9.17      3.42 o 
  -8   4   1       29.54       34.09      4.42 o 
  -7   4   1       26.06       25.30      3.49 o 
  -6   4   1       14.78       18.86      2.23 o 
  -5   4   1       81.46       90.82      4.35 o 
  -4   4   1      139.81      145.31      9.47 o 
  -3   4   1       19.87       16.43      1.45 o 
  -2   4   1      299.75      301.57      6.46 o 
  -1   4   1      463.91      485.87      6.70 o 
   0   4   1      124.43      120.02      2.93 o 
   1   4   1       83.39       99.46      2.87 o 
   2   4   1      271.39      293.84      7.08 o 
   3   4   1       43.52       36.11      2.61 o 
   4   4   1       25.15       23.84      2.71 o 
   5   4   1      193.20      200.43     14.36 o 
   6   4   1      113.23      124.58     12.29 o 
  -8   5   1        4.22        1.97      1.46 o 
  -7   5   1       28.04       32.70      3.95 o 
  -6   5   1       30.36       32.91      3.60 o 
  -5   5   1        1.26        1.57      0.89 o 
  -4   5   1       69.54       83.17      7.10 o 
  -3   5   1      201.90      224.32      8.29 o 
  -2   5   1       49.50       47.37      3.18 o 
  -1   5   1      116.92      137.56      3.67 o 
   0   5   1      365.93      394.87      8.02 o 
   1   5   1       33.94       37.20      2.88 o 
   2   5   1       63.79       58.17      3.37 o 
   3   5   1      381.84      381.79     12.02 o 
   4   5   1      228.65      223.43     11.83 o 
   5   5   1        9.54       11.05      3.65 o 
  -8   6   1        5.88        4.66      1.94 o 
  -7   6   1        0.07        0.07      3.31 o 
  -6   6   1       14.23       12.82      3.09 o 
  -5   6   1       79.88       87.96      8.24 o 
  -4   6   1       14.95       14.32      2.95 o 
  -3   6   1       74.10       90.86      5.09 o 
  -2   6   1      259.87      276.06      8.44 o 
  -1   6   1       25.36       26.38      1.74 o 
   0   6   1      109.23      112.58      4.17 o 
   1   6   1      528.31      529.78     21.89 o 
   2   6   1      365.25      370.52     13.38 o 
   3   6   1       14.20       11.41      2.44 o 
   4   6   1        1.39        5.67      2.94 o 
   5   6   1        0.00        1.31      2.02 o 
  -8   7   1        1.89        6.21      2.22 o 
  -7   7   1       29.08       29.82      3.90 o 
  -6   7   1        4.21        3.85      1.38 o 
  -5   7   1       50.38       50.77      6.18 o 
  -4   7   1      119.43      120.93      6.50 o 
  -3   7   1       15.23       17.45      2.36 o 
  -2   7   1       97.31      106.76      5.46 o 
  -1   7   1      459.14      479.63     13.47 o 
   0   7   1      386.80      412.25     11.44 o 
   1   7   1       15.87       14.59      3.65 o 
   2   7   1        3.37        0.36      1.10 o 
   3   7   1        0.04        2.05      1.44 o 
   4   7   1        8.53        9.76      3.54 o 
  -7   8   1       28.30       27.38      3.74 o 
  -6   8   1       46.94       39.95      4.17 o 
  -5   8   1        7.32        5.19      2.29 o 
  -4   8   1       68.39       76.66      5.34 o 
  -3   8   1      272.46      279.70      9.82 o 
  -2   8   1      251.81      278.30      9.52 o 
  -1   8   1        9.34       10.69      1.89 o 
   0   8   1        6.66        6.55      2.69 o 
   1   8   1        0.22       -1.84      1.84 o 
   2   8   1       10.47       10.59      3.64 o 
  -6   9   1       41.44       31.46      5.43 o 
  -5   9   1      126.08      119.02      9.53 o 
  -4   9   1      117.75      121.43      6.94 o 
  -3   9   1        2.71        5.50      1.57 o 
  -2   9   1        8.49        9.20      1.88 o 
  -1   9   1        0.17        0.35      1.37 o 
   0   9   1        7.60        7.02      3.01 o 
   1   9   1       10.15       11.32      3.21 o 
  -4  10   1        7.43        7.09      3.03 o 
  -3  10   1        0.04        2.01      1.83 o 
  -2  10   1        3.33        1.68      1.88 o 
  -1  10   1        5.80       10.25      3.65 o 
   0 -10   2       17.27       14.71      4.60 o 
   1 -10   2       61.13       83.31     10.29 o 
   2 -10   2        6.42       13.12      4.06 o 
   3 -10   2        0.04        0.27      1.50 o 
   4 -10   2        3.35        0.88      1.68 o 
   5 -10   2       10.91       12.23      4.01 o 
  -2  -9   2       14.91       14.77      4.40 o 
  -1  -9   2       82.45      101.93     11.01 o 
   0  -9   2        9.67       11.73      3.81 o 
   1  -9   2        0.36       -0.48      1.45 o 
   2  -9   2        2.23        3.57      2.23 o 
   3  -9   2       10.52       12.04      4.01 o 
   4  -9   2        0.07       -1.39      1.39 o 
   5  -9   2       80.56       95.37     10.33 o 
   6  -9   2        4.99        6.42      3.05 o 
  -3  -8   2       78.57       89.35      9.84 o 
  -2  -8   2       12.49       10.80      3.52 o 
  -1  -8   2        1.76        1.27      2.18 o 
   0  -8   2        0.36       -0.37      1.04 o 
   1  -8   2        5.04        4.00      2.04 o 
   2  -8   2        1.45        0.13      1.80 o 
   3  -8   2      191.98      196.35      7.01 o 
   4  -8   2       10.17        8.50      1.68 o 
   5  -8   2        5.87        5.01      1.61 o 
   6  -8   2        0.02       -0.24      0.97 o 
   7  -8   2        0.65       -1.75      1.75 o 
  -4  -7   2       11.91       18.05      4.26 o 
  -3  -7   2        4.14        9.65      3.16 o 
  -2  -7   2        0.15        1.01      1.38 o 
  -1  -7   2        1.16        2.86      1.62 o 
   0  -7   2        5.63        4.34      2.38 o 
   1  -7   2      350.77      367.52     17.81 o 
   2  -7   2       13.61       12.20      1.44 o 
   3  -7   2       23.73       27.00      2.58 o 
   4  -7   2        0.40        0.39      0.74 o 
   5  -7   2        2.74        2.24      1.79 o 
   6  -7   2       28.31       28.76      3.54 o 
   7  -7   2       14.01        6.19      2.71 o 
  -5  -6   2        5.57        8.34      3.18 o 
  -4  -6   2        1.09        1.81      1.48 o 
  -3  -6   2        0.33       -1.21      1.34 o 
  -2  -6   2        8.29        4.85      1.06 o 
  -1  -6   2      418.72      419.45      8.84 o 
   0  -6   2        9.33       12.80      2.98 o 
   1  -6   2       64.14       55.23      6.37 o 
   2  -6   2        6.66        4.67      0.91 o 
   3  -6   2       11.51       13.90      1.94 o 
   4  -6   2       80.03       84.60      7.83 o 
   5  -6   2       42.61       31.13      4.95 o 
   6  -6   2       24.08       24.58      4.63 o 
   7  -6   2        0.06       -1.28      1.28 o 
   8  -6   2        1.44        0.39      1.05 o 
  -6  -5   2        1.61        2.77      2.21 o 
  -5  -5   2        0.10       -1.16      1.38 o 
  -4  -5   2        6.17        4.84      1.49 o 
  -3  -5   2      309.01      258.08     11.19 o 
  -2  -5   2        9.53        8.73      1.34 o 
  -1  -5   2       99.74       97.10      3.30 o 
   0  -5   2       31.49       27.70      2.32 o 
   1  -5   2        9.13        8.77      0.86 o 
   2  -5   2      198.59      216.63      4.83 o 
   3  -5   2      158.32      157.50      7.29 o 
   4  -5   2       83.43       85.84      6.63 o 
   5  -5   2        2.75        1.65      0.70 o 
   6  -5   2        0.08       -0.34      0.74 o 
   7  -5   2        2.10        1.69      1.12 o 
   8  -5   2        0.41        0.34      1.17 o 
  -6  -4   2        3.92        6.86      3.20 o 
  -5  -4   2      155.86      152.96     22.96 o 
  -4  -4   2        7.28        5.93      1.52 o 
  -3  -4   2      101.93      100.19      5.00 o 
  -2  -4   2       49.43       40.04      2.71 o 
  -1  -4   2        4.27        5.39      0.73 o 
   0  -4   2      360.41      375.20      9.58 o 
   1  -4   2      542.44      511.73     25.47 o 
   2  -4   2      307.68      286.72      7.00 o 
   3  -4   2       35.62       25.39      2.02 o 
   4  -4   2       11.64       11.02      1.40 o 
   5  -4   2       12.54       15.25      1.79 o 
   6  -4   2        6.20        5.83      1.56 o 
   7  -4   2       10.66       10.21      2.32 o 
   8  -4   2       33.52       28.96      4.17 o 
  -7  -3   2       60.88       69.94      9.35 o 
  -6  -3   2        2.66       -2.29      2.29 o 
  -5  -3   2       69.38       70.49      4.75 o 
  -4  -3   2       47.92       46.22      3.69 o 
  -3  -3   2        7.58        5.59      1.30 o 
  -2  -3   2      274.21      291.88     19.07 o 
  -1  -3   2      795.24      803.84     11.90 o 
   0  -3   2      747.07      697.30     17.69 o 
   1  -3   2      148.70      143.21      7.19 o 
   2  -3   2      108.36      101.91      3.43 o 
   3  -3   2       61.56       65.65      3.43 o 
   4  -3   2       32.10       32.53      2.13 o 
   5  -3   2       21.83       22.69      2.02 o 
   6  -3   2       87.23       86.96      4.08 o 
   7  -3   2        9.68        5.56      1.93 o 
   8  -3   2        0.59       -0.73      1.06 o 
  -7  -2   2       36.24       41.19      6.90 o 
  -6  -2   2       37.29       37.19      3.37 o 
  -5  -2   2        1.09       -0.15      1.01 o 
  -4  -2   2      102.15       95.65      4.76 o 
  -3  -2   2      462.98      442.00     10.21 o 
  -2  -2   2      419.32      410.68     11.75 o 
  -1  -2   2      228.06      210.14      5.76 o 
   0  -2   2      328.72      316.68      9.72 o 
   1  -2   2       72.14       74.22      2.33 o 
   2  -2   2      146.15      134.17      3.39 o 
   3  -2   2       56.08       57.74      2.65 o 
   4  -2   2      240.36      235.11      6.48 o 
   5  -2   2       21.09       22.14      1.87 o 
   6  -2   2        0.00        2.64      1.77 o 
   7  -2   2       23.53       23.83      4.90 o 
   8  -2   2        0.01       -2.01      2.01 o 
  -7  -1   2        0.10       -1.44      1.80 o 
  -6  -1   2       33.52       31.17      2.87 o 
  -5  -1   2      185.58      173.14      6.46 o 
  -4  -1   2       98.31       93.39      5.02 o 
  -3  -1   2       91.17       80.92      4.03 o 
  -2  -1   2      344.70      334.07      7.44 o 
  -1  -1   2       60.76       65.55      2.61 o 
   0  -1   2      266.35      225.21      3.31 o 
   1  -1   2      177.40      162.45      2.95 o 
   2  -1   2      695.06      588.48      7.71 o 
   3  -1   2       76.00       75.74      2.71 o 
   4  -1   2        3.71        8.48      2.28 o 
   5  -1   2       91.96       96.22      8.09 o 
   6  -1   2        0.75        3.77      1.87 o 
   7  -1   2       47.03       41.85      6.68 o 
   8  -1   2        6.31        9.76      3.72 o 
  -8   0   2        8.14        9.76      3.70 o 
  -7   0   2       72.19       75.92      8.62 o 
  -6   0   2       24.73       26.75      4.58 o 
  -5   0   2       20.04       16.98      3.29 o 
  -4   0   2      141.18      142.00      5.76 o 
  -3   0   2       92.91       93.87      3.90 o 
  -2   0   2       81.69       72.39      2.72 o 
  -1   0   2       94.38       89.42      2.25 o 
   0   0   2      933.55      854.45     14.25 o 
   1   0   2      585.16      529.43     12.62 o 
   2   0   2       42.43       52.08      4.02 o 
   3   0   2      379.28      398.20     13.69 o 
   5   0   2      109.43      110.66      8.78 o 
   6   0   2       21.32       17.69      4.06 o 
   7   0   2       27.91       27.53      5.64 o 
   8   0   2        0.25       -0.94      1.56 o 
  -8   1   2        4.59        7.09      2.92 o 
  -7   1   2        3.83        1.95      1.73 o 
  -6   1   2       46.70       43.52      5.53 o 
  -5   1   2       28.13       31.58      2.97 o 
  -4   1   2       10.22        9.95      1.45 o 
  -3   1   2        4.28        4.02      0.78 o 
  -2   1   2      417.25      364.02      6.53 o 
  -1   1   2      642.61      565.56      6.57 o 
   0   1   2      138.88      142.95      3.43 o 
   1   1   2     1040.80     1073.99      9.73 o 
   2   1   2       83.45       90.68      2.42 o 
   3   1   2      269.49      269.67     18.73 o 
   4   1   2       66.38       64.47      6.19 o 
   5   1   2       88.42       85.04      7.95 o 
   6   1   2        1.28        1.71      1.85 o 
   7   1   2        3.32        4.42      2.41 o 
  -8   2   2       15.71       16.67      4.25 o 
  -7   2   2        4.63        6.16      2.55 o 
  -6   2   2        0.09       -0.95      0.95 o 
  -5   2   2        0.06       -0.36      0.82 o 
  -4   2   2      106.86      110.19      6.38 o 
  -3   2   2      102.09      107.63      6.52 o 
  -2   2   2      143.31      138.82      3.74 o 
  -1   2   2      898.20      925.84     18.30 o 
   0   2   2      374.45      402.75      8.83 o 
   1   2   2      544.87      591.66      5.82 o 
   2   2   2      194.09      191.35      3.60 o 
   3   2   2      248.63      236.63      7.56 o 
   4   2   2        5.13        5.57      2.19 o 
   5   2   2        7.22        8.40      2.87 o 
   6   2   2        1.13        0.19      1.22 o 
   7   2   2        0.14       -1.99      2.04 o 
  -8   3   2        0.65       -0.19      1.17 o 
  -7   3   2        0.77        1.64      1.94 o 
  -6   3   2       24.97       22.78      2.32 o 
  -5   3   2       24.13       28.66      2.39 o 
  -4   3   2       69.45       67.84      3.28 o 
  -3   3   2      308.39      335.89      5.98 o 
  -2   3   2      205.94      199.59      5.94 o 
  -1   3   2      434.32      448.33      6.02 o 
   0   3   2      256.31      294.64      4.05 o 
   1   3   2      382.03      428.92      6.31 o 
   2   3   2       14.10       15.55      1.20 o 
   3   3   2       16.67       18.54      1.55 o 
   4   3   2        1.19        1.83      1.70 o 
   5   3   2        0.62        2.36      1.78 o 
   6   3   2       79.45       72.80      8.90 o 
  -8   4   2        8.45        5.81      1.90 o 
  -7   4   2        9.06        7.68      2.21 o 
  -6   4   2       24.01       24.18      3.21 o 
  -5   4   2       66.66       74.59      4.69 o 
  -4   4   2       69.18       70.01      3.05 o 
  -3   4   2      131.08      129.52      5.06 o 
  -2   4   2      131.53      136.28      5.08 o 
  -1   4   2      376.54      402.47      6.28 o 
   0   4   2       27.51       28.65      1.74 o 
   1   4   2       32.33       31.51      1.74 o 
   2   4   2        4.40        3.89      0.75 o 
   3   4   2        1.02        1.99      0.86 o 
   4   4   2      121.39      122.71     10.40 o 
   5   4   2       83.96       94.98     10.00 o 
   6   4   2       41.59       35.31      6.76 o 
  -8   5   2        8.41        7.80      2.11 o 
  -7   5   2       11.94       15.26      2.69 o 
  -6   5   2       29.76       28.71      3.32 o 
  -5   5   2       34.08       33.86      2.79 o 
  -4   5   2       42.67       43.99      5.21 o 
  -3   5   2      238.96      238.65     10.87 o 
  -2   5   2       38.46       41.79      3.11 o 
  -1   5   2       24.72       26.78      1.55 o 
   0   5   2        8.98        6.69      0.89 o 
   1   5   2        0.69        0.61      0.38 o 
   2   5   2      139.53      142.08      6.97 o 
   3   5   2      110.06      100.15      5.93 o 
   4   5   2       84.27       74.21      8.71 o 
   5   5   2        4.16        5.82      2.98 o 
  -8   6   2       10.50       11.45      2.63 o 
  -7   6   2        9.07       10.92      2.00 o 
  -6   6   2        8.68        8.20      1.94 o 
  -5   6   2       98.57       96.64      5.64 o 
  -4   6   2       24.90       22.63      3.76 o 
  -3   6   2       14.30       14.78      2.73 o 
  -2   6   2        1.27        0.58      0.49 o 
  -1   6   2        0.64       -0.29      0.83 o 
   0   6   2      121.06      118.88      4.57 o 
   1   6   2       90.67       79.79      4.87 o 
   2   6   2      134.09      116.46      6.79 o 
   3   6   2       12.42        9.33      2.13 o 
   4   6   2       14.37       11.21      4.00 o 
  -8   7   2        1.11        3.31      2.93 o 
  -7   7   2       40.58       38.52      4.42 o 
  -6   7   2        9.60        9.65      2.05 o 
  -5   7   2        8.53        8.80      2.69 o 
  -4   7   2        0.08       -0.09      0.83 o 
  -3   7   2        0.87        0.22      1.18 o 
  -2   7   2       76.88       78.98      4.86 o 
  -1   7   2       56.93       51.63      3.12 o 
   0   7   2      155.88      152.09      5.61 o 
   1   7   2       25.06       19.72      4.15 o 
   2   7   2       26.23       17.67      3.96 o 
   3   7   2       30.23       27.00      4.63 o 
   4   7   2        0.02       -2.90      2.90 o 
  -7   8   2        4.14        2.32      1.89 o 
  -6   8   2        0.09        1.77      1.13 o 
  -5   8   2        0.54        2.86      1.72 o 
  -4   8   2       36.65       36.10      4.87 o 
  -3   8   2       30.17       30.33      3.32 o 
  -2   8   2      130.33      129.23      6.65 o 
  -1   8   2       31.41       30.34      3.30 o 
   0   8   2       32.56       26.72      5.40 o 
   1   8   2       43.57       35.40      5.83 o 
   2   8   2        0.30       -0.59      1.21 o 
  -6   9   2       16.00       11.61      3.46 o 
  -5   9   2       10.96       11.65      3.32 o 
  -4   9   2       84.73       90.64      7.88 o 
  -3   9   2       27.86       25.45      3.98 o 
  -2   9   2       31.12       29.82      3.35 o 
  -1   9   2       43.02       45.97      7.04 o 
   0   9   2        1.95        0.89      1.40 o 
   1   9   2        1.73        4.67      2.33 o 
  -2  10   2        4.19        2.83      2.34 o 
  -1  10   2        0.85       -0.88      1.09 o 
   0 -10   3       10.80       15.41      4.59 o 
   1 -10   3        4.23        6.01      2.85 o 
   2 -10   3        0.15        0.58      1.43 o 
   3 -10   3        1.43        3.69      2.72 o 
   4 -10   3       23.68       26.25      5.93 o 
   5 -10   3      120.02      152.62     14.04 o 
  -2  -9   3       11.26       16.40      4.58 o 
  -1  -9   3        2.92        3.14      2.48 o 
   0  -9   3        1.81        0.54      1.67 o 
   1  -9   3        0.80        1.76      2.03 o 
   2  -9   3       37.81       42.02      7.02 o 
   3  -9   3      207.31      233.40     16.38 o 
   4  -9   3        0.00        0.11      2.43 o 
   5  -9   3      136.54      149.98     13.22 o 
   6  -9   3       24.87       30.53      5.90 o 
  -3  -8   3        0.89       -1.75      1.94 o 
  -2  -8   3        3.70        3.21      2.12 o 
  -1  -8   3        0.22        2.47      1.88 o 
   0  -8   3       44.60       56.61      7.63 o 
   1  -8   3      268.46      290.47     17.08 o 
   2  -8   3        0.48       -0.36      0.99 o 
   3  -8   3      311.50      256.96     44.91 o 
   4  -8   3       62.05       71.75      4.76 o 
   5  -8   3        0.11        0.86      0.83 o 
   6  -8   3       11.77       11.98      3.73 o 
   7  -8   3        6.79       10.84      3.65 o 
  -4  -7   3        3.12        4.53      2.35 o 
  -3  -7   3        0.00       -2.17      2.17 o 
  -2  -7   3       31.25       32.71      5.42 o 
  -1  -7   3      238.23      234.47     14.45 o 
   0  -7   3        1.51        2.05      1.69 o 
   1  -7   3      577.90      576.05     22.78 o 
   2  -7   3      117.06       70.93     32.39 o 
   3  -7   3        0.45        0.80      0.61 o 
   4  -7   3       45.03       47.41      4.00 o 
   5  -7   3       25.23       28.03      5.10 o 
   6  -7   3       60.01       56.95      5.02 o 
   7  -7   3       10.12        8.96      3.21 o 
  -4  -6   3       12.21       12.99      3.48 o 
  -3  -6   3      141.41      127.45     10.26 o 
  -2  -6   3        3.79        4.17      0.90 o 
  -1  -6   3      746.61      424.56    161.16 o 
   0  -6   3      158.45      151.45     10.48 o 
   1  -6   3        0.34       -1.33      1.33 o 
   2  -6   3      145.74      127.51     12.20 o 
   3  -6   3       78.76       89.42      8.10 o 
   4  -6   3      157.30      153.35     10.69 o 
   5  -6   3       35.39       41.82      5.75 o 
   6  -6   3       14.69       17.40      2.70 o 
   7  -6   3        1.84        0.64      1.39 o 
   8  -6   3        1.26        3.32      1.82 o 
  -5  -5   3       61.14       59.88      9.47 o 
  -4  -5   3        4.27        3.68      1.40 o 
  -3  -5   3      595.77      499.60     43.96 o 
  -2  -5   3      138.18      123.92      4.83 o 
  -1  -5   3        2.64        1.20      0.42 o 
   0  -5   3      338.56      329.95     14.60 o 
   1  -5   3      187.66      179.65     10.33 o 
   2  -5   3      332.97      358.46     13.07 o 
   3  -5   3       93.66      109.45      4.62 o 
   4  -5   3       37.20       40.03      3.59 o 
   5  -5   3        8.57       10.28      1.38 o 
   6  -5   3        3.10        1.31      2.22 o 
   7  -5   3        0.02        0.20      0.92 o 
   8  -5   3        0.15       -0.75      1.04 o 
  -6  -4   3        2.22       -2.17      2.17 o 
  -5  -4   3      348.13      355.69     42.81 o 
  -4  -4   3       83.23       88.66      5.66 o 
  -3  -4   3       15.83       15.37      2.30 o 
  -2  -4   3      371.63      352.20     14.39 o 
  -1  -4   3      248.39      243.49      9.71 o 
   0  -4   3      424.51      443.45     15.54 o 
   1  -4   3      138.10       86.80     10.00 o 
   2  -4   3       88.97       95.49      3.72 o 
   3  -4   3       38.41       40.33      3.15 o 
   4  -4   3        9.27        7.22      1.17 o 
   5  -4   3        1.89        2.83      0.71 o 
   6  -4   3        0.34       -0.96      1.48 o 
   7  -4   3        1.39       -0.15      2.14 o 
   8  -4   3        3.47        2.23      1.25 o 
  -7  -3   3      163.30      200.80     15.78 o 
  -6  -3   3       37.03       43.56      6.76 o 
  -5  -3   3       21.71       22.28      2.88 o 
  -4  -3   3      235.00      243.24      8.85 o 
  -3  -3   3      172.33      178.42      7.09 o 
  -2  -3   3      364.93      384.75      9.96 o 
  -1  -3   3       70.24       66.40      3.76 o 
   0  -3   3      145.23      187.17      8.91 o 
   1  -3   3      193.81      186.30      3.80 o 
   2  -3   3        9.60        8.20      0.99 o 
   3  -3   3       16.30       34.95      6.45 o 
   4  -3   3        0.44        0.14      0.43 o 
   5  -3   3       11.60       12.45      1.47 o 
   6  -3   3       24.24       26.90      3.46 o 
   7  -3   3        1.44        2.46      1.34 o 
   8  -3   3        1.57       -0.04      0.68 o 
  -7  -2   3       17.93       21.56      5.22 o 
  -6  -2   3      131.51      144.67      9.41 o 
  -5  -2   3       88.78       84.69      5.13 o 
  -4  -2   3      190.62      195.82      7.26 o 
  -3  -2   3       16.29       19.77      1.78 o 
  -2  -2   3      141.83      172.53      4.82 o 
  -1  -2   3      319.70      315.78      5.40 o 
   0  -2   3        1.39        1.62      0.26 o 
   1  -2   3       23.79       22.04      1.05 o 
   2  -2   3        1.37        0.35      0.27 o 
   3  -2   3       77.81       65.05      2.78 o 
   4  -2   3      119.24      103.48      3.37 o 
   5  -2   3        6.45        6.79      2.48 o 
   6  -2   3        2.79        1.21      1.54 o 
   7  -2   3       30.19       29.04      5.58 o 
   8  -2   3        7.80       11.07      3.86 o 
  -7  -1   3       38.33       34.74      5.95 o 
  -6  -1   3       72.57       70.58      4.61 o 
  -5  -1   3        0.04        0.70      1.35 o 
  -4  -1   3       83.78       95.43      5.07 o 
  -3  -1   3      145.71      139.93      9.48 o 
  -2  -1   3        0.20        0.21      0.48 o 
  -1  -1   3       31.21       28.36      1.73 o 
   0  -1   3        9.19        8.82      1.28 o 
   1  -1   3      397.09      341.83      6.56 o 
   2  -1   3      518.76      482.98      8.26 o 
   3  -1   3       30.00       24.31      1.80 o 
   5  -1   3       80.80       82.66      7.81 o 
   6  -1   3       27.56       32.73      5.39 o 
   7  -1   3       15.81       13.86      3.89 o 
   8  -1   3        8.28        8.70      3.91 o 
  -8   0   3       28.83       36.84      6.55 o 
  -7   0   3        4.08        4.57      2.54 o 
  -6   0   3       40.37       40.35      5.52 o 
  -5   0   3       52.15       50.37      5.48 o 
  -4   0   3        0.56        3.22      1.21 o 
  -3   0   3       47.18       66.01      5.80 o 
  -2   0   3        3.04        1.90      0.51 o 
  -1   0   3      515.52      423.90      5.59 o 
   0   0   3     1261.55     1211.51     20.40 o 
   1   0   3       68.22       71.07      2.89 o 
   2   0   3       16.12       17.31      1.72 o 
   3   0   3      230.46      236.41      7.60 o 
   4   0   3       92.07      105.49      7.89 o 
   5   0   3       29.36       40.44      5.49 o 
   6   0   3       28.81       33.48      5.68 o 
   7   0   3       31.10       32.53      6.16 o 
  -8   1   3       19.00       14.63      4.06 o 
  -7   1   3       17.53       19.85      4.28 o 
  -6   1   3        1.52        1.58      1.19 o 
  -5   1   3       17.32       14.79      2.02 o 
  -4   1   3        0.21        0.25      0.45 o 
  -3   1   3      217.10      182.17      4.88 o 
  -2   1   3      719.14      666.38      8.41 o 
  -1   1   3       57.76       61.24      2.99 o 
   0   1   3       76.81       84.37      2.03 o 
   1   1   3      347.59      360.58      7.43 o 
   2   1   3      231.75      263.13      4.52 o 
   3   1   3       60.48       68.09      4.10 o 
   4   1   3       96.71       98.91      7.93 o 
   5   1   3       93.55       94.44      8.60 o 
   6   1   3       13.74       11.00      3.41 o 
   7   1   3       12.09       10.68      3.75 o 
  -8   2   3        1.50       -0.98      1.41 o 
  -7   2   3        4.52        3.16      1.97 o 
  -6   2   3        0.16       -1.32      1.42 o 
  -5   2   3       66.87       64.83      3.92 o 
  -4   2   3      176.54      167.09      7.45 o 
  -3   2   3       24.16       22.51      1.90 o 
  -2   2   3       10.96       13.31      1.80 o 
  -1   2   3      276.48      264.88      8.12 o 
   0   2   3      351.23      407.54      8.72 o 
   1   2   3      228.96      255.29      4.52 o 
   2   2   3      333.05      348.27      6.64 o 
   3   2   3      262.78      247.19      7.49 o 
   4   2   3       38.85       38.03      5.16 o 
   5   2   3       23.92       26.18      4.74 o 
   6   2   3        2.01        3.82      2.19 o 
   7   2   3       16.56       23.64      5.59 o 
  -8   3   3        0.11        0.45      1.83 o 
  -7   3   3       19.89       20.76      3.55 o 
  -6   3   3       42.79       49.32      4.17 o 
  -5   3   3        5.06        3.27      0.87 o 
  -4   3   3        0.21       -0.37      0.41 o 
  -3   3   3      154.47      166.93      5.33 o 
  -2   3   3      227.87      231.53      6.72 o 
  -1   3   3      265.01      292.72      5.39 o 
   0   3   3      671.27      734.86      7.82 o 
   1   3   3      484.53      533.39      6.98 o 
   2   3   3      111.05      126.01      4.25 o 
   3   3   3       41.86       39.89      2.73 o 
   4   3   3        8.24        6.90      2.51 o 
   5   3   3       16.62       17.88      4.13 o 
   6   3   3       26.67       36.43      6.43 o 
  -8   4   3        8.84       10.05      2.52 o 
  -7   4   3        0.65        2.15      1.18 o 
  -6   4   3        0.07        0.47      0.81 o 
  -5   4   3       37.14       45.31      3.10 o 
  -4   4   3       70.20       85.63      3.74 o 
  -3   4   3      129.62      150.81      5.18 o 
  -2   4   3      429.89      432.17      8.20 o 
  -1   4   3      411.49      444.78      7.63 o 
   0   4   3      168.23      192.42      4.22 o 
   1   4   3       48.64       50.73      2.77 o 
   2   4   3       22.60       16.50      5.02 o 
   3   4   3       10.77        7.90      1.43 o 
   4   4   3       56.49       54.84      7.10 o 
   5   4   3       60.70       53.77      7.69 o 
   6   4   3       10.55       10.34      4.07 o 
  -8   5   3        0.00       -0.73      1.22 o 
  -7   5   3        7.14        7.65      1.68 o 
  -6   5   3       16.43       21.95      2.45 o 
  -5   5   3       82.90       99.49      4.65 o 
  -4   5   3      164.19      162.62     10.37 o 
  -3   5   3      181.26      184.87      9.92 o 
  -2   5   3       80.06       77.54      2.92 o 
  -1   5   3       43.54       43.18      2.26 o 
   0   5   3       38.95       37.78      2.27 o 
   1   5   3        8.06        5.76      0.89 o 
   2   5   3       87.07       80.95      7.92 o 
   3   5   3      100.43       93.17      9.25 o 
   4   5   3       26.20       30.16      5.65 o 
   5   5   3        1.33        2.86      2.34 o 
  -8   6   3        3.85        5.90      2.36 o 
  -7   6   3       45.01       46.89      5.07 o 
  -6   6   3       67.28       62.67      4.95 o 
  -5   6   3       52.64       50.80      4.00 o 
  -4   6   3       24.76       25.43      4.10 o 
  -3   6   3       34.38       39.44      4.61 o 
  -2   6   3       29.38       28.81      2.23 o 
  -1   6   3        4.35        4.11      0.87 o 
   0   6   3       84.91       93.13      5.24 o 
   1   6   3      129.66      115.73      6.42 o 
   2   6   3       49.61       49.99      6.68 o 
   3   6   3        1.79        3.86      2.35 o 
   4   6   3       26.31       20.86      5.35 o 
  -7   7   3       11.11        8.33      2.06 o 
  -6   7   3        6.98        3.67      1.48 o 
  -5   7   3       16.23       13.78      3.36 o 
  -4   7   3       11.18        9.19      2.56 o 
  -3   7   3        2.16        1.61      0.84 o 
  -2   7   3       55.36       47.66      4.69 o 
  -1   7   3      116.04      110.92      5.97 o 
   0   7   3       63.20       65.26      4.79 o 
   1   7   3        0.92        1.17      1.01 o 
   3   7   3       23.69       30.02      5.90 o 
  -7   8   3        6.24        3.75      2.32 o 
  -6   8   3        3.24        0.40      0.86 o 
  -5   8   3        2.09        0.30      0.88 o 
  -4   8   3       24.35       21.51      3.93 o 
  -3   8   3       72.14       73.19      6.72 o 
  -2   8   3       48.48       49.87      5.44 o 
  -1   8   3        0.02       -0.21      0.85 o 
   0   8   3       59.52       56.61      4.84 o 
  -6   9   3        7.31       10.70      3.29 o 
  -5   9   3       36.49       29.67      5.18 o 
  -4   9   3       25.92       26.97      4.44 o 
  -3   9   3        0.30        0.12      0.93 o 
  -2   9   3       52.55       52.67      5.95 o 
  -1   9   3       10.57       13.80      3.19 o 
   0   9   3       15.90       23.18      4.35 o 
   1 -10   4        0.54        1.77      2.35 o 
   2 -10   4        8.27        9.10      3.68 o 
   3 -10   4        0.00        1.09      1.66 o 
   4 -10   4        2.87        0.78      2.05 o 
  -1  -9   4        0.34        1.31      2.00 o 
   0  -9   4       20.53       25.61      5.68 o 
   1  -9   4        1.50       -0.25      1.31 o 
   2  -9   4        2.58        5.93      2.80 o 
   3  -9   4       57.37       66.31      8.74 o 
   4  -9   4        8.92       12.27      3.96 o 
   5  -9   4        2.16       -0.37      1.46 o 
   6  -9   4        0.02        2.67      2.16 o 
  -3  -8   4        0.07       -2.34      2.34 o 
  -2  -8   4       27.35       28.36      5.71 o 
  -1  -8   4        4.88        6.11      2.72 o 
   0  -8   4        1.56        1.54      1.59 o 
   1  -8   4       66.86       58.33      7.72 o 
   2  -8   4       18.47       17.84      4.36 o 
   3  -8   4        7.78       10.53      3.42 o 
   4  -8   4        0.00       -0.03      1.36 o 
   5  -8   4        5.74        7.01      1.80 o 
   6  -8   4        0.72        2.14      1.70 o 
   7  -8   4       17.03       17.22      4.60 o 
  -4  -7   4       22.25       17.04      4.44 o 
  -3  -7   4        6.28        3.98      2.27 o 
  -2  -7   4        0.38       -0.74      1.35 o 
  -1  -7   4       53.19       41.79      6.19 o 
   0  -7   4       28.10       20.03      4.13 o 
   1  -7   4       22.99       26.71      4.96 o 
   2  -7   4        0.24        2.27      1.64 o 
   3  -7   4       10.80       12.02      1.63 o 
   4  -7   4        0.04        2.17      1.61 o 
   5  -7   4       34.20       32.39      5.50 o 
   6  -7   4       67.65       69.65      5.70 o 
   7  -7   4        9.08        7.20      3.03 o 
  -4  -6   4        0.01        0.11      1.07 o 
  -3  -6   4       32.30       21.74      4.57 o 
  -2  -6   4       30.54       19.82      4.06 o 
  -1  -6   4       39.35       50.48      6.39 o 
   0  -6   4        2.64        1.78      1.52 o 
   1  -6   4       17.98       19.15      3.90 o 
   2  -6   4        0.60        0.26      0.28 o 
   3  -6   4       54.68       57.36      6.49 o 
   4  -6   4      158.44      157.12     10.88 o 
   5  -6   4       32.04       24.36      4.50 o 
   6  -6   4       21.92       20.96      2.98 o 
   7  -6   4       23.64       22.73      3.60 o 
  -5  -5   4       12.87        8.27      2.77 o 
  -4  -5   4       26.64       22.00      4.33 o 
  -3  -5   4       37.22       34.88      4.16 o 
  -2  -5   4        2.41        0.23      1.49 o 
  -1  -5   4       15.53       14.74      3.31 o 
   0  -5   4        2.47        1.21      1.29 o 
   1  -5   4       77.78       94.41      7.74 o 
   2  -5   4      349.95      339.15     17.26 o 
   3  -5   4      100.70      101.81      5.40 o 
   4  -5   4       72.65       78.79      7.15 o 
   5  -5   4       65.73       72.13      3.92 o 
   6  -5   4        3.39        2.01      0.87 o 
   7  -5   4       11.55       11.81      2.54 o 
   8  -5   4        0.23        1.35      3.67 o 
  -6  -4   4       18.05       15.03      4.47 o 
  -5  -4   4       24.13       27.26      3.42 o 
  -4  -4   4        0.77        1.06      0.96 o 
  -3  -4   4        6.54        8.55      2.63 o 
  -2  -4   4        2.90        1.85      1.28 o 
  -1  -4   4       66.75       52.87     11.20 o 
   0  -4   4      560.96      603.43     19.49 o 
   1  -4   4      246.36      268.57      8.84 o 
   2  -4   4      221.97      237.69      4.83 o 
   3  -4   4      176.19      174.21     10.52 o 
   4  -4   4       12.75       17.53      2.53 o 
   5  -4   4       29.84       29.48      2.04 o 
   6  -4   4        0.11        1.06      0.83 o 
   7  -4   4        0.66       -1.09      1.09 o 
   8  -4   4        0.22       -0.79      0.89 o 
  -7  -3   4       12.01       14.85      4.82 o 
  -6  -3   4        0.87       -0.23      0.99 o 
  -5  -3   4        1.89       -0.64      0.81 o 
  -4  -3   4        0.60       -0.50      0.92 o 
  -3  -3   4       19.34       21.70      2.60 o 
  -2  -3   4      398.48      433.23     11.05 o 
  -1  -3   4      331.04      381.48      9.65 o 
   0  -3   4      480.16      457.82     64.48 o 
   1  -3   4      526.43      528.79     10.65 o 
   2  -3   4       54.20       52.12      2.07 o 
   3  -3   4       73.26       73.05      3.60 o 
   4  -3   4        0.05        0.34      0.45 o 
   5  -3   4        2.43        1.28      0.54 o 
   6  -3   4        0.27        1.90      1.06 o 
   7  -3   4       15.30       12.12      2.55 o 
   8  -3   4        0.82        0.42      0.93 o 
  -7  -2   4        0.36       -0.44      1.76 o 
  -6  -2   4        0.04        0.47      1.07 o 
  -5  -2   4        3.83        2.16      1.79 o 
  -4  -2   4      162.41      175.09      7.16 o 
  -3  -2   4      197.25      208.75      6.00 o 
  -2  -2   4      423.68      461.52     14.67 o 
  -1  -2   4      617.14      623.30      8.87 o 
   0  -2   4      166.41      177.70      3.37 o 
   1  -2   4      158.17      167.18      3.62 o 
   2  -2   4       11.97        9.88      0.96 o 
   3  -2   4        6.10        5.46      0.80 o 
   4  -2   4        0.71        1.41      0.56 o 
   5  -2   4       37.77       34.66      5.31 o 
   6  -2   4        1.03       -0.49      1.25 o 
   7  -2   4        0.00       -1.64      1.64 o 
   8  -2   4        2.07        4.92      2.58 o 
  -7  -1   4        0.83        3.57      2.39 o 
  -6  -1   4       55.49       59.67      4.49 o 
  -5  -1   4       79.81       75.84      7.26 o 
  -4  -1   4      185.91      212.26     10.84 o 
  -3  -1   4      202.22      211.62      6.80 o 
  -2  -1   4      154.64      160.60      5.14 o 
  -1  -1   4      236.07      239.25      5.34 o 
   0  -1   4      148.03      170.13      7.28 o 
   1  -1   4        1.05        0.34      0.27 o 
   2  -1   4        0.08        0.31      0.30 o 
   3  -1   4      106.17       95.42      3.47 o 
   4  -1   4        1.02        1.74      1.32 o 
   5  -1   4        0.14       -1.54      1.54 o 
   6  -1   4        3.62        1.93      1.35 o 
   7  -1   4       51.37       60.55      8.18 o 
  -8   0   4       16.50       17.34      4.74 o 
  -7   0   4       29.45       31.10      5.51 o 
  -6   0   4       73.55       83.43      7.82 o 
  -5   0   4       51.02       47.87      5.35 o 
  -4   0   4       65.74       72.73      4.81 o 
  -3   0   4      150.28      167.15      5.25 o 
  -2   0   4       84.18       92.46      3.48 o 
  -1   0   4        4.79        5.14      0.81 o 
   0   0   4        6.96        6.68      0.93 o 
   1   0   4      438.02      428.68      9.65 o 
   2   0   4        2.79        2.49      0.73 o 
   3   0   4        1.20        0.44      0.19 o 
   4   0   4        6.34        5.76      2.08 o 
   5   0   4      138.28      147.66     10.74 o 
   6   0   4        1.28       -1.72      1.72 o 
   7   0   4        0.24       -1.35      2.32 o 
  -8   1   4       26.65       33.42      6.10 o 
  -7   1   4       12.90       17.70      3.98 o 
  -6   1   4       31.11       30.16      4.55 o 
  -5   1   4       76.03       89.75      4.85 o 
  -4   1   4       16.61       12.82      1.58 o 
  -3   1   4        7.28       10.44      1.11 o 
  -2   1   4        6.81        5.11      0.62 o 
  -1   1   4      532.68      478.97     12.86 o 
   0   1   4       10.87        9.48      0.96 o 
   1   1   4        1.80        2.32      0.48 o 
   2   1   4        1.35        1.57      0.39 o 
   3   1   4      337.37      372.07      9.99 o 
   4   1   4        3.35        2.68      1.51 o 
   5   1   4        0.67        1.26      1.77 o 
   6   1   4        1.13        0.58      1.40 o 
   7   1   4       13.76       11.43      4.08 o 
  -8   2   4       13.75       12.40      3.66 o 
  -7   2   4       40.77       47.56      6.17 o 
  -6   2   4        5.54        2.69      1.59 o 
  -5   2   4       12.09       13.47      1.72 o 
  -4   2   4        5.36        3.84      0.96 o 
  -3   2   4      150.53      141.04      4.10 o 
  -2   2   4        5.94        5.64      0.98 o 
  -1   2   4        4.26        4.32      0.76 o 
   0   2   4       11.18        9.04      0.83 o 
   1   2   4      613.29      749.14     10.44 o 
   2   2   4        2.38        2.11      0.55 o 
   3   2   4        0.27       -0.09      0.29 o 
   4   2   4        6.05        7.45      2.49 o 
   5   2   4       43.62       44.10      6.33 o 
   6   2   4        0.25        1.50      1.71 o 
  -8   3   4        0.91       -1.15      1.15 o 
  -7   3   4       12.67       14.69      2.58 o 
  -6   3   4        2.11        2.69      1.14 o 
  -5   3   4       48.98       46.17      3.03 o 
  -4   3   4        2.12        2.20      0.61 o 
  -3   3   4       15.67       16.96      2.27 o 
  -2   3   4        4.20        2.89      0.46 o 
  -1   3   4      541.80      645.52     10.05 o 
   0   3   4        0.69        1.00      0.36 o 
   1   3   4        6.56        7.45      0.85 o 
   2   3   4       20.18       15.02      1.86 o 
   3   3   4      106.57      103.28      4.60 o 
   4   3   4        0.32        0.62      1.30 o 
   5   3   4        0.59        0.20      1.11 o 
   6   3   4        1.68        4.60      2.44 o 
  -8   4   4        0.50        3.14      1.49 o 
  -7   4   4       19.05       19.50      2.56 o 
  -6   4   4        2.87        1.12      0.88 o 
  -5   4   4       12.15       12.69      1.58 o 
  -4   4   4        0.07        0.31      0.44 o 
  -3   4   4      228.00      266.83      8.50 o 
  -2   4   4        1.27        1.01      0.41 o 
  -1   4   4       27.83       29.74      1.90 o 
   0   4   4       37.81       25.89      1.63 o 
   1   4   4      185.02      184.35      6.82 o 
   2   4   4        0.03        0.96      0.71 o 
   3   4   4        5.16        6.32      1.36 o 
   4   4   4        2.06        0.08      1.67 o 
   5   4   4       13.31       12.05      4.03 o 
  -8   5   4        2.07        1.92      2.30 o 
  -7   5   4        8.11        8.83      1.69 o 
  -6   5   4        0.02        1.01      0.70 o 
  -5   5   4       59.87       81.11      4.79 o 
  -4   5   4        0.65        0.83      0.61 o 
  -3   5   4       23.56       24.69      3.71 o 
  -2   5   4       28.64       20.89      1.56 o 
  -1   5   4      181.89      184.89      5.30 o 
   0   5   4        0.38       -0.17      0.52 o 
   1   5   4       23.05       19.04      2.06 o 
   2   5   4        1.09       -0.12      1.81 o 
   3   5   4       35.18       42.85      6.44 o 
   4   5   4        5.86        8.02      3.33 o 
   5   5   4        0.40        2.18      2.20 o 
  -8   6   4        0.06        5.46      2.17 o 
  -7   6   4       12.13       18.72      5.05 o 
  -6   6   4        0.34        0.32      1.33 o 
  -5   6   4       20.76       20.85      2.49 o 
  -4   6   4       11.88       13.49      3.13 o 
  -3   6   4      110.26      104.41      5.12 o 
  -2   6   4        0.09        0.35      0.47 o 
  -1   6   4       42.41       39.12      3.24 o 
   0   6   4        0.00       -0.28      1.02 o 
   1   6   4       56.68       56.90      4.57 o 
   2   6   4       12.02       12.77      3.87 o 
   3   6   4        2.64        0.25      1.49 o 
   4   6   4        2.40        5.64      2.83 o 
  -7   7   4       14.45       14.89      4.32 o 
  -6   7   4        2.78        5.40      2.31 o 
  -5   7   4       47.80       44.37      3.76 o 
  -4   7   4        0.04        0.04      1.03 o 
  -3   7   4       43.46       39.17      3.32 o 
  -2   7   4        1.43        3.16      1.11 o 
  -1   7   4       52.58       53.08      5.60 o 
   0   7   4       17.32       22.10      3.98 o 
   1   7   4        4.95        6.93      2.36 o 
   3   7   4        0.65        2.54      2.27 o 
  -7   8   4       15.01        8.02      3.48 o 
  -6   8   4        0.01       -0.60      1.38 o 
  -5   8   4       32.58       27.54      4.93 o 
  -4   8   4        3.81        1.06      1.25 o 
  -3   8   4       32.09       27.60      4.44 o 
  -2   8   4       14.39       20.02      3.59 o 
  -1   8   4        3.76        2.37      1.63 o 
   0   8   4        2.67        6.02      2.34 o 
  -6   9   4        3.68        7.05      3.09 o 
  -5   9   4       13.12       15.66      3.95 o 
  -4   9   4        9.66       10.49      3.03 o 
  -3   9   4        1.04        0.13      0.82 o 
  -2   9   4        1.88        0.71      1.13 o 
  -1   9   4        2.17        4.79      2.06 o 
   0   9   4       16.54       30.95      5.48 o 
   1 -10   5        4.09        1.02      2.08 o 
   2 -10   5        0.01       -2.24      2.24 o 
   3 -10   5        1.39        0.12      1.31 o 
   4 -10   5        0.09        6.23      3.04 o 
  -1  -9   5        5.70        2.69      2.29 o 
   0  -9   5        0.40        0.21      1.22 o 
   1  -9   5        1.02        1.66      2.02 o 
   2  -9   5        0.00       -2.01      2.01 o 
   3  -9   5        1.26        0.16      1.62 o 
   4  -9   5        0.73        1.05      1.63 o 
   5  -9   5       81.32       80.28      9.77 o 
  -3  -8   5        4.92        5.31      2.84 o 
  -2  -8   5        1.12        1.43      1.88 o 
  -1  -8   5        0.20        0.65      1.32 o 
   0  -8   5        0.43       -0.16      1.22 o 
   1  -8   5        0.27        1.16      1.50 o 
   2  -8   5        0.08       -1.32      1.60 o 
   3  -8   5      177.79      181.42     13.89 o 
   4  -8   5        0.47       -0.39      1.11 o 
   5  -8   5        7.08        4.85      2.25 o 
   6  -8   5        3.20        5.93      2.69 o 
  -4  -7   5        1.24        1.71      1.48 o 
  -3  -7   5        0.20       -2.05      2.05 o 
  -2  -7   5        1.55       -0.04      1.05 o 
  -1  -7   5        0.01        0.28      1.27 o 
   0  -7   5        0.26        0.79      1.49 o 
   1  -7   5      294.03      297.76     16.72 o 
   2  -7   5        2.42        0.95      1.64 o 
   3  -7   5       26.83       23.07      3.06 o 
   4  -7   5       10.65       12.32      3.43 o 
   5  -7   5       13.15       15.17      3.86 o 
   6  -7   5        9.00        8.22      2.01 o 
   7  -7   5        5.42        5.69      2.87 o 
  -5  -6   5        0.94        1.77      1.67 o 
  -4  -6   5        2.05       -1.07      1.51 o 
  -3  -6   5        0.07       -1.82      1.82 o 
  -2  -6   5        2.40        1.06      1.76 o 
  -1  -6   5      325.73      309.03     16.49 o 
   0  -6   5        7.89        8.42      2.76 o 
   1  -6   5       72.90       78.14      7.94 o 
   2  -6   5       28.11       14.39      2.57 o 
   3  -6   5       28.46       26.58      2.45 o 
   4  -6   5       18.89       18.75      3.80 o 
   5  -6   5       25.04       27.19      4.65 o 
   6  -6   5        2.94        3.64      1.44 o 
   7  -6   5        2.08        2.06      1.93 o 
  -5  -5   5        0.42       -0.88      1.34 o 
  -4  -5   5        4.72        5.23      2.38 o 
  -3  -5   5      238.58      222.07     13.70 o 
  -2  -5   5       10.76        5.32      0.66 o 
  -1  -5   5      113.76      124.10      9.66 o 
   0  -5   5       54.18       56.14      6.28 o 
   1  -5   5       31.09       37.07      5.08 o 
   2  -5   5       33.88       33.91      2.10 o 
   3  -5   5       95.23       94.21      3.96 o 
   4  -5   5        4.32        3.39      1.64 o 
   5  -5   5        4.22        4.49      1.29 o 
   6  -5   5        3.40        1.49      1.25 o 
   7  -5   5        2.00        1.02      1.44 o 
  -6  -4   5        4.41        6.76      3.34 o 
  -5  -4   5      124.65      122.60     10.18 o 
  -4  -4   5        8.56        7.58      2.58 o 
  -3  -4   5       93.90       98.89      8.41 o 
  -2  -4   5       53.10       48.56      2.96 o 
  -1  -4   5       13.97        8.39      3.27 o 
   0  -4   5       38.35       38.74      4.90 o 
   1  -4   5      304.64      282.33     25.55 o 
   2  -4   5        2.72        5.20      0.73 o 
   3  -4   5        8.17        8.90      1.16 o 
   4  -4   5        5.46        4.72      0.97 o 
   5  -4   5       16.87       14.44      1.71 o 
   6  -4   5        1.51        1.97      1.14 o 
   7  -4   5       41.30       37.64      4.45 o 
  -6  -3   5        5.27        4.90      1.73 o 
  -5  -3   5       53.74       56.14      4.73 o 
  -4  -3   5       36.00       34.44      5.23 o 
  -3  -3   5        3.94        3.52      1.65 o 
  -2  -3   5       24.12       25.00      2.31 o 
  -1  -3   5      448.45      440.96     12.88 o 
   0  -3   5        0.29        0.08      0.21 o 
   1  -3   5       14.46       13.49      1.10 o 
   2  -3   5       18.51       19.01      1.85 o 
   3  -3   5       83.37       77.01      4.01 o 
   4  -3   5       24.02       18.42      2.19 o 
   5  -3   5      101.56       96.87      4.12 o 
   6  -3   5       36.29       30.61      3.67 o 
   7  -3   5       43.10       39.51      4.56 o 
  -7  -2   5       24.19       19.06      4.98 o 
  -6  -2   5       19.37       18.65      2.83 o 
  -5  -2   5        0.00        0.70      0.86 o 
  -4  -2   5        8.75        5.64      2.34 o 
  -3  -2   5      277.02      297.60     12.78 o 
  -2  -2   5        0.03        0.33      0.64 o 
  -1  -2   5       14.10       12.03      1.56 o 
   0  -2   5       67.39       74.75      3.30 o 
   1  -2   5      173.23      181.89      4.35 o 
   2  -2   5      134.34      140.51      3.83 o 
   3  -2   5      236.20      235.54      5.29 o 
   4  -2   5       93.44       86.20      5.50 o 
   5  -2   5      148.66      133.79     10.57 o 
   6  -2   5        6.24        7.89      2.92 o 
   7  -2   5        5.84       10.99      3.73 o 
  -7  -1   5        1.37        4.65      1.59 o 
  -6  -1   5        2.12        2.93      2.18 o 
  -5  -1   5      113.25      111.87      8.83 o 
  -4  -1   5        1.29        3.81      1.18 o 
  -3  -1   5        6.92        8.61      1.52 o 
  -2  -1   5       37.85       38.77      2.53 o 
  -1  -1   5      182.83      181.20      4.99 o 
   0  -1   5      345.11      378.48      7.44 o 
   1  -1   5      319.30      345.02     10.06 o 
   2  -1   5      207.27      225.04      5.88 o 
   3  -1   5      498.17      451.78      9.18 o 
   4  -1   5       14.94        9.21      5.68 o 
   5  -1   5       33.39       40.77      5.92 o 
   6  -1   5       10.83        9.74      3.20 o 
   7  -1   5        5.97        7.96      3.19 o 
  -8   0   5        0.43        4.32      2.78 o 
  -7   0   5       36.27       40.27      6.26 o 
  -6   0   5        1.06        3.13      1.95 o 
  -5   0   5        1.84        3.04      1.28 o 
  -4   0   5       13.33       12.93      1.77 o 
  -3   0   5      141.58      148.66      4.92 o 
  -2   0   5      312.74      324.56      7.07 o 
  -1   0   5      256.66      257.31      4.40 o 
   0   0   5      228.61      237.23      6.14 o 
   1   0   5     1166.45     1238.68     14.54 o 
   2   0   5       17.21        5.59     11.13 o 
   3   0   5      148.93      143.26      4.32 o 
   4   0   5       28.13       24.64      4.13 o 
   5   0   5       27.42       27.84      4.84 o 
   6   0   5       14.60       21.74      4.60 o 
   7   0   5       10.57        7.82      3.42 o 
  -8   1   5        0.94        0.09      1.39 o 
  -7   1   5        0.27        0.38      1.60 o 
  -6   1   5        8.76        9.90      2.78 o 
  -5   1   5       46.02       53.71      3.72 o 
  -4   1   5      117.11      124.20      4.23 o 
  -3   1   5      141.68      155.52      4.21 o 
  -2   1   5      126.40      109.94      5.46 o 
  -1   1   5     1219.66     1226.48     58.79 o 
   0   1   5        1.91        4.34      0.74 o 
   1   1   5      422.72      458.76      9.64 o 
   2   1   5       64.64       68.41      5.37 o 
   3   1   5       93.77       84.91      3.46 o 
   4   1   5       47.91       55.80      6.33 o 
   5   1   5       16.92       18.00      4.03 o 
   6   1   5        0.62       -0.16      1.12 o 
   7   1   5        0.53        1.76      1.98 o 
  -8   2   5        4.28        3.63      2.35 o 
  -7   2   5        8.66       11.20      3.01 o 
  -6   2   5       30.87       30.51      4.31 o 
  -5   2   5       45.60       55.36      3.98 o 
  -4   2   5       44.25       46.54      2.57 o 
  -3   2   5      594.58      580.40     20.59 o 
  -2   2   5        0.07        1.50      0.96 o 
  -1   2   5      551.81      544.93     13.98 o 
   0   2   5       93.88      123.28      3.31 o 
   1   2   5      168.48      181.38      5.07 o 
   2   2   5      136.36      168.36      5.14 o 
   3   2   5       18.11       17.05      1.72 o 
   4   2   5        1.56        1.31      1.46 o 
   5   2   5        3.36        4.18      2.32 o 
   6   2   5        0.72        2.91      2.22 o 
  -8   3   5        7.96        5.62      1.70 o 
  -7   3   5       14.93       13.29      2.09 o 
  -6   3   5       10.32       13.73      1.88 o 
  -5   3   5      201.88      203.56      6.23 o 
  -4   3   5        0.26        0.07      0.45 o 
  -2   3   5       90.31       99.25      4.56 o 
  -1   3   5      160.80      173.74      8.44 o 
   0   3   5      225.59      289.26      5.01 o 
   1   3   5       18.42       16.76      1.63 o 
   2   3   5        4.72        4.11      0.96 o 
   3   3   5        9.78        9.78      1.47 o 
   4   3   5        0.11       -0.69      1.35 o 
   5   3   5        2.32        5.36      2.70 o 
   6   3   5        3.93        2.64      2.08 o 
  -8   4   5        2.73        1.09      1.38 o 
  -7   4   5       64.38       68.86      4.55 o 
  -6   4   5        1.30        0.77      0.71 o 
  -5   4   5      142.20      150.55      5.19 o 
  -4   4   5       61.69       55.14      5.48 o 
  -3   4   5       87.81       69.60      8.27 o 
  -2   4   5      198.85      201.40      7.81 o 
  -1   4   5        7.87        9.95      1.25 o 
   0   4   5       11.61        9.64      1.20 o 
   1   4   5       16.69       14.64      2.65 o 
   2   4   5        1.19        2.54      1.25 o 
   3   4   5        1.10        1.29      1.80 o 
   4   4   5       11.01       17.30      4.22 o 
   5   4   5        9.67       10.57      3.69 o 
  -8   5   5        1.03       -1.59      1.59 o 
  -7   5   5       45.18       43.02      4.91 o 
  -6   5   5       32.86       31.53      2.79 o 
  -5   5   5       25.36       27.81      2.58 o 
  -4   5   5      117.78      110.11     10.11 o 
  -3   5   5        0.08        2.80      1.02 o 
  -2   5   5       10.15        8.61      1.26 o 
  -1   5   5       25.28       23.36      2.22 o 
   0   5   5        8.66       11.21      3.26 o 
   1   5   5        0.10        0.37      0.81 o 
   2   5   5       23.22       29.99      5.07 o 
   3   5   5        9.36       11.76      3.59 o 
   4   5   5       10.33       10.51      3.48 o 
  -8   6   5       14.64       11.82      2.88 o 
  -7   6   5        4.90        2.06      2.06 o 
  -6   6   5       53.46       55.70      7.54 o 
  -5   6   5        0.39        2.42      0.85 o 
  -4   6   5        4.40        3.50      1.20 o 
  -3   6   5       23.49       25.61      2.37 o 
  -2   6   5       10.07       12.56      1.73 o 
  -1   6   5        0.04        1.11      0.68 o 
   0   6   5       26.71       29.42      4.36 o 
   1   6   5        2.66        2.67      1.21 o 
   2   6   5       14.31       11.38      3.49 o 
   3   6   5       25.19       33.43      6.06 o 
   4   6   5        7.65        3.81      2.39 o 
  -7   7   5        0.68        0.81      1.73 o 
  -6   7   5        1.85        2.57      2.06 o 
  -5   7   5       13.94       13.52      3.35 o 
  -4   7   5        7.23        4.67      1.99 o 
  -3   7   5        0.32        1.71      1.39 o 
  -2   7   5       12.97       18.30      3.55 o 
  -1   7   5        0.06       -1.52      1.52 o 
   0   7   5       13.67       12.51      3.11 o 
   1   7   5       42.82       49.43      6.49 o 
   2   7   5       18.51       15.79      4.01 o 
   3   7   5        0.02        0.52      1.76 o 
  -6   8   5        4.59        0.47      1.50 o 
  -5   8   5        0.37       -0.81      1.34 o 
  -4   8   5        2.75        1.06      1.35 o 
  -3   8   5        2.48        0.34      0.77 o 
  -2   8   5        9.91        7.81      2.52 o 
  -1   8   5       46.29       54.57      6.54 o 
   0   8   5       25.56       27.98      4.91 o 
  -5   9   5        5.49        7.36      2.79 o 
  -4   9   5        6.40        2.29      1.67 o 
  -3   9   5       33.41       40.90      5.77 o 
  -2   9   5       23.25       26.43      4.82 o 
  -1   9   5        0.19        1.48      1.41 o 
   0   9   5       28.41       30.32      5.45 o 
   2 -10   6        3.50        8.80      3.41 o 
  -1  -9   6       31.48       43.63      7.63 o 
   0  -9   6        3.59        5.23      2.78 o 
   1  -9   6       16.19       22.28      5.36 o 
   2  -9   6        0.16       -2.23      2.23 o 
   3  -9   6        3.09        4.10      2.62 o 
   4  -9   6       13.51       10.58      3.90 o 
   5  -9   6        0.00        0.52      1.38 o 
  -2  -8   6        2.41        4.65      2.45 o 
  -1  -8   6       24.21       31.12      6.11 o 
   0  -8   6        1.14        1.20      1.45 o 
   1  -8   6        3.72        3.75      2.36 o 
   2  -8   6       17.55       14.93      4.23 o 
   3  -8   6        0.06        0.85      1.71 o 
   4  -8   6        8.18        6.94      2.97 o 
   5  -8   6        1.43        2.12      1.85 o 
   6  -8   6       17.81       14.84      4.07 o 
  -3  -7   6       24.04       31.18      6.11 o 
  -2  -7   6        2.37        4.21      2.46 o 
  -1  -7   6        3.64        1.53      1.81 o 
   0  -7   6       14.34       10.41      3.39 o 
   1  -7   6        0.24       -0.80      1.52 o 
   2  -7   6       15.24       19.50      4.45 o 
   3  -7   6        3.37        2.34      1.88 o 
   4  -7   6       32.46       33.38      5.61 o 
   5  -7   6        0.04       -0.12      1.37 o 
   6  -7   6        0.62        1.31      1.13 o 
  -4  -6   6        2.96        3.25      1.72 o 
  -3  -6   6        2.61       -0.17      0.60 o 
  -2  -6   6        9.30        6.78      2.58 o 
  -1  -6   6        0.43        1.07      1.56 o 
   0  -6   6       22.16       24.64      4.72 o 
   1  -6   6        3.08        3.11      1.81 o 
   2  -6   6       44.16       26.91     13.87 o 
   3  -6   6        0.00       -0.84      0.84 o 
   4  -6   6        1.65        0.62      1.38 o 
   5  -6   6        1.05        0.62      1.09 o 
   6  -6   6       15.23       13.30      2.54 o 
   7  -6   6        1.74       -0.80      1.66 o 
  -5  -5   6        1.76       -1.20      1.51 o 
  -4  -5   6        4.60        2.83      1.86 o 
  -3  -5   6        0.22        0.22      2.02 o 
  -2  -5   6       20.67       13.58      3.83 o 
  -1  -5   6        1.94        0.42      1.40 o 
   0  -5   6       44.13       43.63      5.92 o 
   1  -5   6        0.88       -0.11      1.29 o 
   2  -5   6        1.23        0.97      0.53 o 
   3  -5   6        4.75        5.20      1.18 o 
   4  -5   6       32.33       30.23      4.54 o 
   5  -5   6        5.34        5.16      1.46 o 
   6  -5   6        4.78        3.14      1.19 o 
   7  -5   6       18.84       17.10      2.99 o 
  -6  -4   6        1.39        4.39      2.13 o 
  -5  -4   6        0.06       -1.74      1.74 o 
  -4  -4   6       13.60       12.39      3.34 o 
  -3  -4   6        2.91        1.95      0.81 o 
  -2  -4   6       37.55       29.43      2.26 o 
  -1  -4   6        3.03        1.85      0.48 o 
   0  -4   6        2.02        0.23      1.42 o 
   1  -4   6        8.77       10.62      1.07 o 
   2  -4   6       72.87       73.71      3.11 o 
   3  -4   6       13.59       13.31      1.88 o 
   4  -4   6        3.22        2.64      1.53 o 
   5  -4   6       51.83       52.95      3.38 o 
   6  -4   6       30.60       26.93      4.96 o 
   7  -4   6       22.30       23.12      4.93 o 
  -6  -3   6        6.83        7.09      1.93 o 
  -5  -3   6        1.93        3.39      1.87 o 
  -4  -3   6       29.61       28.70      3.18 o 
  -3  -3   6        3.39        0.96      3.81 o 
  -2  -3   6        7.35        6.11      0.99 o 
  -1  -3   6        4.73        4.85      0.77 o 
   0  -3   6      129.61      139.86      5.45 o 
   1  -3   6        8.47        8.51      0.94 o 
   2  -3   6        1.76        1.21      0.71 o 
   3  -3   6      135.80      137.70      5.56 o 
   4  -3   6       40.57       38.80      3.25 o 
   5  -3   6       67.17       58.17      3.59 o 
   6  -3   6       24.33       27.37      4.35 o 
   7  -3   6        1.76       -1.19      1.35 o 
  -7  -2   6        0.80       -0.70      1.63 o 
  -6  -2   6       17.74       17.53      3.52 o 
  -5  -2   6        2.79        4.00      1.39 o 
  -4  -2   6       10.27       12.24      3.00 o 
  -3  -2   6        0.61        2.42      1.39 o 
  -2  -2   6      109.65      111.83      4.64 o 
  -1  -2   6        1.11        0.33      0.50 o 
   0  -2   6        3.29        5.96      0.89 o 
   1  -2   6      309.31      339.05      6.66 o 
   2  -2   6       48.94       58.07      3.39 o 
   3  -2   6      172.99      169.21      4.36 o 
   4  -2   6       86.74       76.27      8.00 o 
   5  -2   6        2.73        1.19      0.41 o 
   6  -2   6        3.37        0.50      1.13 o 
   7  -2   6        4.57        3.48      2.36 o 
  -7  -1   6        1.55        0.62      0.97 o 
  -6  -1   6       15.99       23.36      4.78 o 
  -5  -1   6        0.40        1.22      1.34 o 
  -4  -1   6       60.37       68.33      3.65 o 
  -3  -1   6        2.60        3.07      1.30 o 
  -2  -1   6        7.21        9.19      1.31 o 
  -1  -1   6      345.78      351.23      7.86 o 
   0  -1   6       64.63       76.99      3.46 o 
   1  -1   6      364.59      394.25      9.09 o 
   2  -1   6      244.41      254.65     10.68 o 
   3  -1   6        3.10        4.17      1.00 o 
   4  -1   6       10.82        7.83      3.09 o 
   5  -1   6        7.36        4.96      2.22 o 
   6  -1   6        1.30       -0.36      1.01 o 
   7  -1   6       34.91       43.78      7.27 o 
  -7   0   6        2.10        3.40      2.20 o 
  -6   0   6       28.13       26.64      4.67 o 
  -5   0   6        0.88        0.35      0.59 o 
  -4   0   6        9.92       10.68      1.37 o 
  -3   0   6      178.14      180.74      7.73 o 
  -2   0   6       22.84       12.99     13.74 o 
  -1   0   6      397.10      394.99      8.62 o 
   0   0   6      426.45      449.44     31.32 o 
   1   0   6        8.38       14.32      1.63 o 
   2   0   6       36.51       43.45      4.47 o 
   3   0   6       12.34       15.55      1.60 o 
   4   0   6        0.21        1.25      1.33 o 
   5   0   6       66.96       65.44      7.70 o 
   6   0   6       45.41       51.04      7.36 o 
   7   0   6       67.14       78.06      9.98 o 
  -8   1   6       10.90        6.89      3.21 o 
  -7   1   6        0.04       -1.38      1.60 o 
  -6   1   6        7.49        5.71      1.83 o 
  -5   1   6       65.90       68.57      3.69 o 
  -4   1   6        4.20        5.75      0.96 o 
  -3   1   6      207.03      198.66      6.49 o 
  -2   1   6      364.00      368.77      7.88 o 
  -1   1   6       12.05       15.35      1.19 o 
   0   1   6       90.07       96.05      3.81 o 
   1   1   6       26.12       31.81      2.50 o 
   2   1   6        0.94        1.68      1.20 o 
   3   1   6      104.85       98.75      4.28 o 
   4   1   6       96.41       97.64      8.60 o 
   5   1   6      193.45      217.85     14.31 o 
   6   1   6      121.03      142.27     12.55 o 
  -8   2   6        4.31        1.55      1.68 o 
  -7   2   6       21.17       23.31      3.47 o 
  -6   2   6        4.16        4.98      1.57 o 
  -5   2   6       76.03       78.05      4.19 o 
  -4   2   6      163.11      178.85      5.54 o 
  -3   2   6        1.85        2.12      0.77 o 
  -2   2   6       64.21       68.23      5.95 o 
  -1   2   6       42.21       44.70      1.74 o 
   0   2   6       10.64       14.10      1.54 o 
   1   2   6       84.34       85.77      4.05 o 
   2   2   6      185.51      193.45      9.77 o 
   3   2   6      453.46      499.67     11.16 o 
   4   2   6      239.70      281.52     15.35 o 
   5   2   6       19.71       19.48      4.55 o 
   6   2   6       43.57       36.72      6.65 o 
  -8   3   6        2.96        0.63      3.33 o 
  -7   3   6       23.56       24.64      2.75 o 
  -6   3   6       60.43       68.50      4.48 o 
  -5   3   6        0.66        0.06      0.66 o 
  -4   3   6       26.01       25.64      3.54 o 
  -3   3   6       36.10       42.36      5.06 o 
  -2   3   6       14.79       16.87      2.52 o 
  -1   3   6       34.12       35.67      3.35 o 
   0   3   6      243.80      262.82      5.85 o 
   1   3   6      753.48      801.62     15.61 o 
   2   3   6      348.25      380.87     11.00 o 
   3   3   6       21.19       25.31      2.55 o 
   4   3   6      103.58      103.44      9.62 o 
   5   3   6      140.26      168.11     13.58 o 
  -8   4   6       21.64       23.31      4.02 o 
  -7   4   6        0.75       -1.34      1.34 o 
  -6   4   6        9.56       11.65      1.61 o 
  -5   4   6       27.45       29.26      2.10 o 
  -4   4   6        5.51        5.66      2.11 o 
  -3   4   6        8.49       10.40      2.78 o 
  -2   4   6      172.18      173.17      9.23 o 
  -1   4   6      696.29      779.36     13.17 o 
   0   4   6      347.58      404.57      9.23 o 
   1   4   6       14.30       12.78      1.96 o 
   2   4   6      209.45      203.25      8.77 o 
   3   4   6      327.02      327.23     17.05 o 
   4   4   6       28.02       20.86      4.79 o 
   5   4   6        8.45       10.98      3.67 o 
  -8   5   6        2.05       -0.25      1.56 o 
  -7   5   6       18.17       17.37      3.26 o 
  -6   5   6        1.84       -0.40      1.52 o 
  -5   5   6        0.23        0.90      0.48 o 
  -4   5   6       80.33       82.96      8.00 o 
  -3   5   6      380.65      430.79     17.30 o 
  -2   5   6      268.66      304.19      7.27 o 
  -1   5   6        2.99        3.20      1.32 o 
   0   5   6      303.53      304.59     13.01 o 
   1   5   6      507.36      500.96     30.78 o 
   2   5   6       52.19       47.24      6.27 o 
   3   5   6        6.15        5.86      2.66 o 
   4   5   6        0.49        1.20      1.83 o 
  -7   6   6        0.15       -0.39      1.19 o 
  -6   6   6       34.49       27.70      5.45 o 
  -5   6   6      143.81      172.69     12.51 o 
  -4   6   6      154.43      132.41     41.01 o 
  -3   6   6        0.09        3.57      0.90 o 
  -2   6   6      296.57      277.93      8.24 o 
  -1   6   6      528.01      506.01     12.44 o 
   0   6   6       73.98       63.49      6.68 o 
   1   6   6        0.58        0.39      1.26 o 
   2   6   6        0.77       -0.65      1.63 o 
   3   6   6        2.91        1.16      1.82 o 
  -7   7   6       39.34       48.67      7.78 o 
  -6   7   6       69.88       79.63      9.36 o 
  -5   7   6        1.15        7.44      2.84 o 
  -4   7   6      217.35      213.83     13.35 o 
  -3   7   6      375.41      391.83     17.60 o 
  -2   7   6       77.64       70.18      7.12 o 
  -1   7   6        2.02        2.77      1.64 o 
   0   7   6        1.04        0.04      0.83 o 
   1   7   6        6.76        3.73      2.05 o 
   2   7   6        5.76        3.77      2.26 o 
  -6   8   6      121.09      112.39     11.17 o 
  -5   8   6      187.05      177.92     13.28 o 
  -4   8   6       60.24       56.56      6.97 o 
  -3   8   6       10.39        6.32      2.45 o 
  -2   8   6        1.98        1.99      1.52 o 
  -1   8   6        7.98        4.67      2.13 o 
   0   8   6        8.39       10.45      3.09 o 
  -5   9   6       15.66       13.97      3.71 o 
  -4   9   6        2.17        4.35      2.18 o 
  -3   9   6        5.30        7.65      2.80 o 
  -2   9   6        7.04        7.23      2.67 o 
  -1   9   6        1.24       -1.01      1.14 o 
   0  -9   7       16.01       28.22      6.23 o 
   1  -9   7        0.14       -2.61      2.61 o 
   2  -9   7        4.68        3.62      2.54 o 
   3  -9   7        7.39        8.08      3.55 o 
   4  -9   7        0.60        2.98      2.55 o 
  -2  -8   7       16.28       22.17      5.45 o 
  -1  -8   7        0.02        1.32      1.83 o 
   0  -8   7        8.09       11.71      3.92 o 
   1  -8   7       11.28        9.68      3.64 o 
   2  -8   7        0.69       -0.73      1.62 o 
   3  -8   7        5.96        8.06      3.29 o 
   4  -8   7       15.55       15.80      4.21 o 
   5  -8   7        1.60        4.20      2.43 o 
  -3  -7   7        0.09       -0.24      2.51 o 
  -2  -7   7       10.56       19.32      4.87 o 
  -1  -7   7       14.32       17.77      4.46 o 
   0  -7   7        0.42        2.75      2.33 o 
   1  -7   7        5.32        4.62      2.67 o 
   2  -7   7       28.34       27.85      5.51 o 
   3  -7   7        1.06        0.49      1.56 o 
   4  -7   7       16.52       15.71      4.10 o 
   5  -7   7       25.32       23.26      4.90 o 
   6  -7   7       54.19       48.27      5.02 o 
  -4  -6   7        9.77       16.05      4.42 o 
  -3  -6   7       12.19       16.44      4.45 o 
  -2  -6   7        0.08        0.68      1.24 o 
  -1  -6   7        4.37        2.65      1.95 o 
   0  -6   7       46.68       54.35      7.28 o 
   1  -6   7        0.28       -0.12      1.20 o 
   2  -6   7       44.74       30.04      9.29 o 
   3  -6   7       67.60       72.25      7.98 o 
   4  -6   7      135.05      124.70     10.25 o 
   5  -6   7       11.65       10.21      3.05 o 
   6  -6   7        0.06       -1.08      1.51 o 
  -5  -5   7        8.10       12.40      3.80 o 
  -4  -5   7        0.00       -0.57      1.37 o 
  -3  -5   7        5.32        3.26      0.89 o 
  -2  -5   7       48.71       27.61     14.25 o 
  -1  -5   7        0.02       -0.15      1.27 o 
   0  -5   7       73.94       73.01      7.89 o 
   1  -5   7      127.47      143.36      6.58 o 
   2  -5   7      280.22      284.47      8.37 o 
   3  -5   7       25.94       21.66      2.34 o 
   4  -5   7        0.56       -1.75      1.75 o 
   5  -5   7        4.50        3.48      1.33 o 
   6  -5   7        0.11       -1.56      1.73 o 
   7  -5   7        8.70        7.52      2.23 o 
  -6  -4   7        0.04        1.84      1.54 o 
  -5  -4   7        5.22        1.76      1.18 o 
  -4  -4   7       31.90       33.26      5.57 o 
  -3  -4   7        0.05       -0.06      0.85 o 
  -2  -4   7       95.06       78.35      8.26 o 
  -1  -4   7      156.36      136.04      7.74 o 
   0  -4   7      428.31      493.00     19.77 o 
   1  -4   7       34.70       36.54      2.10 o 
   2  -4   7        5.44        5.07      1.14 o 
   3  -4   7        8.40        6.48      1.34 o 
   4  -4   7        0.12       -0.21      1.69 o 
   5  -4   7       28.78       26.90      2.49 o 
   6  -4   7        2.71        2.88      1.40 o 
   7  -4   7        0.93        0.18      1.20 o 
  -6  -3   7       17.67       14.54      2.79 o 
  -5  -3   7        0.38        0.11      1.20 o 
  -4  -3   7       83.58       86.15      7.76 o 
  -3  -3   7      134.38      141.10     10.27 o 
  -2  -3   7      397.69      396.55     12.11 o 
  -1  -3   7       30.95       33.27      2.45 o 
   0  -3   7       25.92       31.48      1.89 o 
   1  -3   7       11.81       11.06      1.11 o 
   2  -3   7        3.17        2.76      0.89 o 
   3  -3   7       82.72       81.42      6.63 o 
   4  -3   7        5.17        3.99      1.20 o 
   5  -3   7        2.54        1.67      1.15 o 
   6  -3   7        5.04        4.90      2.46 o 
   7  -3   7        0.17        0.33      1.10 o 
  -7  -2   7        0.84        0.35      0.82 o 
  -6  -2   7       49.47       57.57      5.20 o 
  -5  -2   7       76.23       84.02      8.46 o 
  -4  -2   7      230.85      234.91     12.40 o 
  -3  -2   7       25.30       28.41      3.96 o 
  -2  -2   7       42.59       44.07      5.39 o 
  -1  -2   7       11.55       12.72      1.48 o 
   0  -2   7       17.49       13.50      1.48 o 
   1  -2   7      193.96      202.48      6.51 o 
   2  -2   7        4.76        4.63      1.06 o 
   3  -2   7        6.73        9.06      1.22 o 
   4  -2   7       10.68       10.14      1.61 o 
   5  -2   7        2.22       -0.48      1.15 o 
   6  -2   7        4.51        4.34      1.52 o 
   7  -2   7        5.28        5.24      1.86 o 
  -7  -1   7       31.71       38.86      4.80 o 
  -6  -1   7      101.15      109.58      7.28 o 
  -5  -1   7       12.80       14.58      3.75 o 
  -4  -1   7       34.40       41.34      3.49 o 
  -3  -1   7       11.42       13.26      2.51 o 
  -2  -1   7       18.48       14.67      2.37 o 
  -1  -1   7      240.72      139.81     99.41 o 
   0  -1   7        0.01       -0.51      0.66 o 
   1  -1   7       26.35       36.52      3.92 o 
   2  -1   7       10.90       12.11      1.34 o 
   3  -1   7       11.42       11.22      1.64 o 
   4  -1   7        5.10        4.17      0.92 o 
   5  -1   7       22.97       22.25      4.76 o 
   6  -1   7        3.37        4.97      2.59 o 
   7  -1   7       57.67       67.36      9.20 o 
  -7   0   7        5.24        7.18      2.20 o 
  -6   0   7       26.43       29.75      3.76 o 
  -5   0   7        7.80        9.54      2.24 o 
  -4   0   7       10.34       10.24      1.70 o 
  -3   0   7      160.03      158.16      6.11 o 
  -2   0   7        1.49        0.47      0.49 o 
  -1   0   7       62.52       74.98      5.67 o 
   0   0   7        2.86        7.52      1.86 o 
   1   0   7       19.89       21.38      5.57 o 
   2   0   7        4.86        8.32      2.29 o 
   3   0   7       62.80       68.11      6.71 o 
   4   0   7        5.09        3.60      0.53 o 
   5   0   7       93.30       94.96      9.50 o 
   6   0   7       48.58       59.48      8.14 o 
  -7   1   7        4.52        2.08      1.59 o 
  -6   1   7        6.21        9.00      2.07 o 
  -5   1   7       72.13       85.37      5.35 o 
  -4   1   7        1.67        1.73      0.78 o 
  -3   1   7       61.81       65.70      2.54 o 
  -2   1   7        0.00       -0.02      0.25 o 
  -1   1   7       18.04       20.24      1.79 o 
   0   1   7        7.91        7.42      0.70 o 
   1   1   7       98.76      101.93      4.84 o 
   2   1   7        4.15        5.81      1.96 o 
   3   1   7      107.71       98.67      4.66 o 
   4   1   7       73.82       73.97      7.76 o 
   5   1   7       86.10       88.30      9.33 o 
   6   1   7      105.62      104.43     11.16 o 
  -8   2   7        2.35       -1.42      1.42 o 
  -7   2   7       24.36       29.56      4.20 o 
  -6   2   7        1.68        2.39      0.97 o 
  -5   2   7       48.36       59.01      3.86 o 
  -4   2   7        1.99        1.21      0.71 o 
  -3   2   7       13.17       14.00      1.91 o 
  -2   2   7       10.77       10.26      2.33 o 
  -1   2   7      110.21      104.45      3.05 o 
   0   2   7        0.92        0.84      0.42 o 
   1   2   7       79.27       12.36     37.12 o 
   2   2   7      108.80       99.21      5.53 o 
   3   2   7      174.03      172.71      6.63 o 
   4   2   7      220.77      233.44     14.47 o 
   5   2   7        1.10       -1.92      1.92 o 
  -8   3   7        0.82        0.08      1.31 o 
  -7   3   7       32.15       26.27      3.90 o 
  -6   3   7        3.36        5.22      1.57 o 
  -5   3   7        2.34        1.49      1.00 o 
  -4   3   7        8.78       11.22      2.03 o 
  -3   3   7       79.67       81.57      7.26 o 
  -2   3   7        2.30        1.29      0.96 o 
  -1   3   7       30.49       23.77      1.46 o 
   0   3   7      138.43      133.43      4.79 o 
   1   3   7      297.57      289.41      9.34 o 
   2   3   7      349.92      361.59     11.55 o 
   3   3   7        1.86        3.50      1.78 o 
   4   3   7       86.13       98.62      9.71 o 
   5   3   7        3.39        6.34      3.03 o 
  -7   4   7        0.04       -1.50      2.54 o 
  -6   4   7        6.68        5.91      1.79 o 
  -5   4   7       36.29       34.00      5.60 o 
  -4   4   7        3.94        2.46      1.45 o 
  -3   4   7        2.58       -0.76      1.04 o 
  -2   4   7      107.56       99.77      5.23 o 
  -1   4   7      331.44      349.40     23.21 o 
   0   4   7      398.09      401.47      8.37 o 
   1   4   7        2.42        3.02      1.07 o 
   2   4   7      160.86      185.34      8.63 o 
   3   4   7        0.86        1.62      1.63 o 
   4   4   7       17.05       12.59      3.70 o 
  -7   5   7       14.34       12.39      2.73 o 
  -6   5   7        1.73       -2.16      2.16 o 
  -5   5   7        0.78        0.70      1.56 o 
  -4   5   7       70.09       73.19      7.62 o 
  -3   5   7      228.01      236.02     13.04 o 
  -2   5   7      296.16      258.91     27.60 o 
  -1   5   7        0.51        0.28      0.29 o 
   0   5   7      223.37      246.87      9.12 o 
   1   5   7        0.70        1.55      0.91 o 
   2   5   7       24.60       30.01      3.74 o 
   3   5   7        7.45        7.24      3.09 o 
   4   5   7       14.50       12.19      4.11 o 
  -7   6   7        2.60        4.97      2.82 o 
  -6   6   7       41.53       39.12      6.69 o 
  -5   6   7      129.42      129.71     11.13 o 
  -4   6   7      150.77      172.55     12.14 o 
  -3   6   7        0.32        0.15      1.16 o 
  -2   6   7      203.42      208.24     12.27 o 
  -1   6   7        7.28        6.81      2.38 o 
   0   6   7       25.35       29.39      4.76 o 
   1   6   7       12.01       10.68      2.24 o 
   2   6   7       16.34       21.77      4.67 o 
   3   6   7       46.35       53.45      8.02 o 
  -6   7   7       60.85       70.71      8.86 o 
  -5   7   7        1.27       -0.21      1.08 o 
  -4   7   7      135.82      149.09     11.46 o 
  -3   7   7       11.98       10.69      3.06 o 
  -2   7   7       20.88       19.55      4.03 o 
  -1   7   7       10.21       10.59      3.21 o 
   0   7   7       12.12       20.75      4.35 o 
   1   7   7       57.95       72.16      8.69 o 
   2   7   7       12.68       12.46      3.82 o 
  -5   8   7       10.11       10.24      2.99 o 
  -4   8   7       13.24       14.96      3.77 o 
  -3   8   7        4.71        3.74      2.13 o 
  -2   8   7        6.23        7.30      2.77 o 
  -1   8   7       51.26       57.47      7.34 o 
   0   8   7       23.14       26.15      5.26 o 
  -3   9   7       32.55       47.76      6.91 o 
   0  -9   8        0.09       -1.83      2.17 o 
   1  -9   8        0.07        5.51      2.86 o 
   2  -9   8        2.77        0.76      2.11 o 
   3  -9   8        3.93       10.01      3.80 o 
  -2  -8   8        0.03       -1.95      1.95 o 
  -1  -8   8        0.91        8.26      3.37 o 
   0  -8   8        3.37        0.83      1.88 o 
   1  -8   8        4.46        2.58      2.39 o 
   2  -8   8        7.80        5.94      3.17 o 
   3  -8   8       12.92       12.33      4.15 o 
   4  -8   8        8.23        8.37      3.67 o 
   5  -8   8        0.79        2.07      2.03 o 
  -3  -7   8        1.41       -0.89      1.41 o 
  -2  -7   8        2.57        1.93      1.64 o 
  -1  -7   8        3.91        6.65      3.15 o 
   0  -7   8        7.01        2.29      2.01 o 
   1  -7   8       25.82       24.72      5.50 o 
   2  -7   8       17.14       10.77      3.64 o 
   3  -7   8        0.93        5.07      2.55 o 
   4  -7   8       30.88       32.20      5.80 o 
   5  -7   8       68.79       77.73      8.80 o 
   6  -7   8        0.00        2.71      2.43 o 
  -4  -6   8        1.21        1.04      1.60 o 
  -3  -6   8        2.73       -0.89      1.72 o 
  -2  -6   8        3.86       -2.17      2.17 o 
  -1  -6   8       33.53       33.54      6.11 o 
   0  -6   8       26.23       24.60      5.11 o 
   1  -6   8        0.22        0.34      1.58 o 
   2  -6   8       46.39       48.92      7.02 o 
   3  -6   8      145.59      155.84     12.16 o 
   4  -6   8        2.31        0.19      1.26 o 
   5  -6   8       58.43       51.60      5.60 o 
   6  -6   8       42.28       40.35      7.23 o 
  -5  -5   8        1.91        4.09      2.57 o 
  -4  -5   8        1.09       -2.38      2.38 o 
  -3  -5   8       28.25       26.96      5.26 o 
  -2  -5   8       25.35       15.48      4.10 o 
  -1  -5   8        0.05       -2.02      2.02 o 
   0  -5   8       48.47       56.00      7.29 o 
   1  -5   8      244.32      273.60      7.18 o 
   2  -5   8       16.59       16.93      1.66 o 
   3  -5   8      152.13      141.54      8.74 o 
   4  -5   8      100.64      100.41      8.77 o 
   5  -5   8        7.90        6.94      1.87 o 
   6  -5   8        0.80        1.43      1.79 o 
  -5  -4   8       15.89       17.26      4.22 o 
  -4  -4   8       16.16       11.27      2.49 o 
  -3  -4   8        0.04       -0.04      1.09 o 
  -2  -4   8       34.51       31.50      2.57 o 
  -1  -4   8      283.38      277.62      7.51 o 
   0  -4   8       42.55       42.94      2.30 o 
   1  -4   8      339.84      388.86      7.70 o 
   2  -4   8      189.58      209.87      7.58 o 
   3  -4   8        9.10        7.10      2.50 o 
   4  -4   8        4.36        3.41      1.41 o 
   5  -4   8        5.56        4.19      1.44 o 
   6  -4   8        0.11       -0.95      1.43 o 
  -6  -3   8        7.30        6.41      1.95 o 
  -5  -3   8        0.05        0.76      1.40 o 
  -4  -3   8       16.42       15.08      2.38 o 
  -3  -3   8      219.65      226.84     13.67 o 
  -2  -3   8       66.21       31.98     21.45 o 
  -1  -3   8      492.38      535.02     11.62 o 
   0  -3   8      259.00      287.34      6.55 o 
   1  -3   8        7.81        9.70      1.61 o 
   2  -3   8       11.24       12.55      1.90 o 
   3  -3   8       10.08        9.44      1.88 o 
   4  -3   8        0.71        1.01      0.68 o 
   5  -3   8        0.01       -0.02      1.77 o 
   6  -3   8        7.70        8.11      2.25 o 
  -6  -2   8        6.12        5.82      1.83 o 
  -5  -2   8      127.00      132.74     10.39 o 
  -4  -2   8       65.96       66.01      6.43 o 
  -3  -2   8      416.80      446.05     16.47 o 
  -2  -2   8      220.82      204.83     10.30 o 
  -1  -2   8        5.53        2.69      3.25 o 
   0  -2   8       12.66        5.38      7.30 o 
   1  -2   8       19.64       21.59      2.33 o 
   2  -2   8        6.38        5.83      2.05 o 
   3  -2   8        0.17       -0.41      0.58 o 
   4  -2   8       10.82       12.80      1.90 o 
   5  -2   8       46.90       43.23      7.26 o 
   6  -2   8       18.80       16.43      2.78 o 
  -7  -1   8       58.23       63.76      9.10 o 
  -6  -1   8       41.26       42.35      6.76 o 
  -5  -1   8      253.58      267.86     15.23 o 
  -4  -1   8      117.72      128.40      8.89 o 
  -3  -1   8        1.64        2.37      1.57 o 
  -2  -1   8       14.93       11.79      2.17 o 
  -1  -1   8       34.80       34.05      3.99 o 
   0  -1   8       17.28       19.77      3.00 o 
   1  -1   8        0.00       -0.31      0.61 o 
   2  -1   8        7.04        6.33      1.74 o 
   3  -1   8      113.13      110.92      5.66 o 
   4  -1   8       40.68       39.39      3.72 o 
   5  -1   8        5.73        1.91      1.85 o 
   6  -1   8       24.92       28.89      5.92 o 
  -7   0   8      127.00      155.34     14.36 o 
  -6   0   8       46.67       47.05      7.16 o 
  -5   0   8        0.47        0.71      1.33 o 
  -4   0   8       11.47       13.03      1.89 o 
  -3   0   8       40.29       43.02      2.96 o 
  -2   0   8       21.01       18.83      1.33 o 
  -1   0   8        0.05        0.74      0.84 o 
   0   0   8        0.86        2.89      1.08 o 
   1   0   8      209.17      218.94     11.21 o 
   2   0   8       87.05       94.80      5.73 o 
   3   0   8       41.05       38.43      5.16 o 
   4   0   8       64.33       54.59      6.80 o 
   5   0   8      229.81      248.59     15.82 o 
   6   0   8       12.37        9.63      3.53 o 
  -7   1   8        0.50       -1.75      1.82 o 
  -6   1   8        4.46        4.89      2.67 o 
  -5   1   8       38.77       40.96      6.07 o 
  -4   1   8        9.35        8.16      1.13 o 
  -3   1   8        4.66        5.22      0.69 o 
  -2   1   8        0.17        0.16      0.35 o 
  -1   1   8      204.37      185.79      6.34 o 
   0   1   8      154.05      144.95      5.44 o 
   1   1   8      117.98      105.50      8.00 o 
   2   1   8      129.78      137.94      6.68 o 
   3   1   8      457.26      450.02     18.32 o 
   4   1   8       40.07       39.25      5.77 o 
   5   1   8        0.45       -1.72      1.90 o 
   6   1   8        0.10       -2.23      2.23 o 
  -7   2   8       28.35       30.24      4.18 o 
  -6   2   8        2.55        2.79      1.32 o 
  -5   2   8        7.84        6.75      2.07 o 
  -4   2   8        0.94       -0.84      0.84 o 
  -3   2   8      108.23      106.72      8.25 o 
  -2   2   8      124.28      117.28      8.21 o 
  -1   2   8      182.78      143.72     10.39 o 
   0   2   8      194.36      204.58      6.62 o 
   1   2   8      640.25      615.49     21.09 o 
   2   2   8      100.57      105.43      6.02 o 
   3   2   8        0.35       -1.14      1.43 o 
   4   2   8        0.01        1.52      1.35 o 
   5   2   8        3.46        2.11      2.00 o 
  -7   3   8        7.13        5.84      1.68 o 
  -6   3   8        1.79       -1.13      1.13 o 
  -5   3   8       39.65       44.60      4.19 o 
  -4   3   8       61.85       61.50      6.92 o 
  -3   3   8      160.98      158.99     10.37 o 
  -2   3   8      196.10      194.26     11.16 o 
  -1   3   8      599.08      570.70     14.81 o 
   0   3   8      170.00      180.28      8.80 o 
   1   3   8        8.20        7.00      2.30 o 
   2   3   8        0.09       -0.13      0.94 o 
   3   3   8       12.08       10.25      2.97 o 
   4   3   8       15.54       14.16      3.91 o 
   5   3   8        1.49        2.45      1.92 o 
  -7   4   8       10.71        9.84      2.49 o 
  -6   4   8       28.18       23.61      3.56 o 
  -5   4   8       87.07       89.08      9.26 o 
  -4   4   8      126.17      132.08     10.42 o 
  -3   4   8      388.33      369.69     16.77 o 
  -2   4   8      176.31      163.35      6.94 o 
  -1   4   8       20.87       17.33      2.13 o 
   0   4   8        1.62        2.26      0.65 o 
   1   4   8       20.75       25.50      3.05 o 
   2   4   8       22.95       23.57      3.08 o 
   3   4   8        0.21        2.61      1.91 o 
   4   4   8        6.85        6.18      2.76 o 
  -7   5   8       32.55       33.57      6.66 o 
  -6   5   8       63.97       66.70      8.70 o 
  -5   5   8      173.48      175.38     13.07 o 
  -4   5   8      119.26      111.81      9.74 o 
  -3   5   8       25.15       19.37      3.91 o 
  -2   5   8        3.17        4.27      1.86 o 
  -1   5   8       20.15       21.57      4.12 o 
   0   5   8       23.17       25.18      4.40 o 
   1   5   8        0.47        0.19      1.75 o 
   2   5   8        6.11       10.63      2.30 o 
   3   5   8        0.30        0.18      1.49 o 
  -6   6   8       59.10       49.92      7.58 o 
  -5   6   8       20.70       15.17      3.90 o 
  -4   6   8        3.87        5.53      1.96 o 
  -3   6   8       11.97       12.25      3.30 o 
  -2   6   8       15.43       19.06      3.90 o 
  -1   6   8        2.57        5.53      2.26 o 
   0   6   8        3.45        6.72      2.59 o 
   1   6   8        1.67       -0.14      2.16 o 
   2   6   8       43.12       55.13      7.52 o 
  -6   7   8        4.88        9.40      3.49 o 
  -5   7   8        4.45       -0.35      1.39 o 
  -4   7   8        6.46        4.49      2.30 o 
  -3   7   8        3.71        4.66      2.26 o 
  -2   7   8        0.58        2.20      1.78 o 
  -1   7   8        2.92        5.46      2.30 o 
   0   7   8       46.16       46.59      6.77 o 
   1   7   8        0.64       -2.13      2.13 o 
  -5   8   8        2.12        1.27      1.58 o 
  -4   8   8        0.03        0.45      1.36 o 
  -3   8   8        2.47        0.23      1.32 o 
  -2   8   8       33.94       37.20      6.07 o 
  -1   8   8        1.05        2.29      1.71 o 
  -1  -8   9       12.56       32.40      7.15 o 
   0  -8   9        1.96        6.13      3.26 o 
   1  -8   9       19.07       34.13      7.09 o 
   2  -8   9       15.13        8.87      3.76 o 
   3  -8   9        7.66        2.83      2.33 o 
   4  -8   9        1.47        1.05      1.54 o 
  -2  -7   9        3.26       10.46      3.89 o 
  -1  -7   9       26.49       44.11      7.62 o 
   0  -7   9       17.66       16.13      4.66 o 
   1  -7   9       12.06       16.29      4.66 o 
   2  -7   9        2.69        2.28      1.79 o 
   3  -7   9       26.27       30.58      5.88 o 
   4  -7   9        8.89        6.61      2.98 o 
   5  -7   9        9.67        7.42      3.07 o 
  -3  -6   9       26.61       44.74      7.63 o 
  -2  -6   9       14.43       16.74      4.89 o 
  -1  -6   9       14.51       17.90      4.92 o 
   0  -6   9        4.24        2.84      2.21 o 
   1  -6   9       42.74       46.52      7.20 o 
   2  -6   9        9.12        5.81      2.61 o 
   3  -6   9       21.10       18.15      4.44 o 
   4  -6   9      195.15      188.99     13.46 o 
   5  -6   9        5.23        5.86      2.58 o 
  -4  -5   9        7.94        2.48      2.23 o 
  -3  -5   9       11.78       11.66      3.88 o 
  -2  -5   9        5.44        2.79      2.24 o 
  -1  -5   9       52.36       58.96      7.87 o 
   0  -5   9        6.69        5.56      2.66 o 
   1  -5   9       34.86       40.07      3.50 o 
   2  -5   9      304.89      357.00     18.62 o 
   3  -5   9        4.34        0.17      1.40 o 
   4  -5   9       17.62       13.06      3.33 o 
   5  -5   9      187.61      194.94     18.71 o 
   6  -5   9       11.44       12.21      4.35 o 
  -5  -4   9        7.56        7.81      3.02 o 
  -4  -4   9        4.86        4.55      2.68 o 
  -3  -4   9       42.93       42.39      6.50 o 
  -2  -4   9        4.17        0.55      1.97 o 
  -1  -4   9       45.99       49.84      3.33 o 
   0  -4   9      335.26      407.24     10.07 o 
   1  -4   9        1.96        1.29      0.69 o 
   2  -4   9       39.28       43.01      4.44 o 
   3  -4   9      408.52      481.26     19.96 o 
   4  -4   9       26.53       27.49      3.48 o 
   5  -4   9       13.35       14.15      4.29 o 
   6  -4   9       25.95       21.37      5.43 o 
  -5  -3   9       25.78       21.42      3.00 o 
  -4  -3   9        2.50        1.07      0.81 o 
  -3  -3   9       47.35       60.37      7.26 o 
  -2  -3   9      257.29      259.28     14.83 o 
  -1  -3   9        0.31       -0.38      0.47 o 
   0  -3   9       69.60       76.68      2.97 o 
   1  -3   9      651.08      710.98     21.15 o 
   2  -3   9       47.46       49.84      6.02 o 
   3  -3   9       51.19       56.68      4.66 o 
   4  -3   9       82.30       78.22      5.35 o 
   5  -3   9       10.19        6.37      1.61 o 
   6  -3   9        1.29       -0.35      1.75 o 
  -6  -2   9        1.28        0.66      3.10 o 
  -5  -2   9       36.95       36.73      5.37 o 
  -4  -2   9      141.08      151.69      9.97 o 
  -3  -2   9        0.11        1.18      1.05 o 
  -2  -2   9       69.61       62.34      5.78 o 
  -1  -2   9      701.32      737.17     21.19 o 
   0  -2   9       52.46       57.45      5.28 o 
   1  -2   9      154.32      169.12      9.83 o 
   2  -2   9      193.50      189.59      7.98 o 
   3  -2   9       21.60       18.30      2.50 o 
   4  -2   9        4.14        6.28      1.90 o 
   5  -2   9       14.51       10.65      2.24 o 
   6  -2   9        0.10       -1.34      1.58 o 
  -6  -1   9       56.37       55.82      7.63 o 
  -5  -1   9        0.32       -1.22      1.33 o 
  -4  -1   9       47.27       48.82      5.85 o 
  -3  -1   9      515.29      505.27     13.00 o 
  -2  -1   9       30.56       25.86      2.47 o 
  -1  -1   9      261.29      285.87     11.92 o 
   0  -1   9      299.14      318.34     13.00 o 
   1  -1   9       36.24       39.34      4.84 o 
   2  -1   9        4.41        4.19      1.32 o 
   3  -1   9       41.14       40.29      2.49 o 
   4  -1   9        1.85        2.28      1.10 o 
   5  -1   9       38.31       32.27      6.00 o 
   6  -1   9       58.71       67.20      9.09 o 
  -7   0   9        0.70       -2.86      2.86 o 
  -6   0   9       25.92       19.45      4.56 o 
  -5   0   9      260.21      269.09     15.49 o 
  -4   0   9       10.31       13.38      3.25 o 
  -3   0   9      241.83      254.68      5.98 o 
  -2   0   9      316.28      282.51     29.41 o 
  -1   0   9       39.68       40.99      4.61 o 
   0   0   9        0.06        5.48      1.84 o 
   1   0   9       82.89       89.97      7.56 o 
   2   0   9        8.20        7.87      1.73 o 
   3   0   9       62.24       60.77      6.91 o 
   4   0   9      126.08      137.88     11.17 o 
   5   0   9       20.12       26.76      5.55 o 
  -7   1   9       98.41       90.09     14.41 o 
  -6   1   9        2.03        3.92      1.56 o 
  -5   1   9      165.64      176.09     21.04 o 
  -4   1   9      222.55      217.21     12.65 o 
  -3   1   9       31.54       31.96      2.68 o 
  -2   1   9        3.56        1.67      0.37 o 
  -1   1   9      111.30      109.56      9.38 o 
   0   1   9       14.40       13.26      1.75 o 
   1   1   9       93.33       99.98      8.24 o 
   2   1   9      208.87      202.06      8.55 o 
   3   1   9       29.65       36.46      5.36 o 
   4   1   9       44.13       52.06      6.91 o 
   5   1   9       73.30       76.28      9.15 o 
  -7   2   9       89.29       92.50     17.10 o 
  -6   2   9      104.21       95.77      7.83 o 
  -5   2   9       20.32       18.62      2.65 o 
  -4   2   9       14.83        9.95      1.92 o 
  -3   2   9      109.64      110.99      8.79 o 
  -2   2   9       13.36       12.91      2.91 o 
  -1   2   9       96.49       84.95      8.07 o 
   0   2   9      249.07      227.29      5.16 o 
   1   2   9       29.99       27.15      4.51 o 
   2   2   9      110.37      111.90      6.46 o 
   3   2   9      149.42      148.76     10.96 o 
   4   2   9        0.01       -1.10      1.62 o 
   5   2   9        1.57        3.44      2.41 o 
  -7   3   9        9.67        2.18      4.00 o 
  -6   3   9       24.61       20.93      3.18 o 
  -5   3   9       73.65       77.36      5.62 o 
  -4   3   9        8.47        6.27      2.35 o 
  -3   3   9       61.77       60.41      6.63 o 
  -2   3   9      189.21      174.83     11.05 o 
  -1   3   9       18.03       17.37      2.40 o 
   0   3   9      181.50      195.18      7.05 o 
   1   3   9      227.55      222.77     13.51 o 
   2   3   9        0.23        0.98      1.57 o 
   3   3   9        3.36        5.74      2.53 o 
   4   3   9        1.01        2.61      1.98 o 
  -7   4   9       37.44       32.37      4.53 o 
  -6   4   9        3.31        3.14      2.50 o 
  -5   4   9       35.00       32.23      5.66 o 
  -4   4   9       98.76       96.74      9.13 o 
  -3   4   9        7.03        9.02      2.68 o 
  -2   4   9      200.52      198.49     12.20 o 
  -1   4   9      233.03      232.09     11.49 o 
   0   4   9        1.44        0.93      0.62 o 
   1   4   9        4.99        4.52      1.50 o 
   2   4   9        4.25        3.94      1.42 o 
   3   4   9        5.01        7.47      2.79 o 
  -6   5   9       43.30       40.37      6.87 o 
  -5   5   9        1.35        2.47      2.02 o 
  -4   5   9      153.70      152.82     11.89 o 
  -3   5   9      163.00      164.72     11.84 o 
  -2   5   9        1.63        2.14      1.62 o 
  -1   5   9        5.03        5.76      2.24 o 
   0   5   9        9.84       12.10      3.32 o 
   1   5   9        8.61        7.83      2.04 o 
   2   5   9       13.39       15.32      2.80 o 
   3   5   9        9.21        8.10      3.21 o 
  -6   6   9       88.71       91.38     10.52 o 
  -5   6   9       81.94       73.08      8.78 o 
  -4   6   9        0.69       -1.25      1.52 o 
  -3   6   9        4.03        6.65      2.67 o 
  -2   6   9       13.72       15.41      3.90 o 
  -1   6   9        7.56       10.10      2.89 o 
   0   6   9       12.56       19.11      4.12 o 
   1   6   9        8.19       11.83      3.71 o 
  -5   7   9        2.38        2.18      1.86 o 
  -4   7   9       13.55        9.23      3.04 o 
  -3   7   9        3.59       13.71      3.61 o 
  -2   7   9        8.72        7.12      2.79 o 
  -1   7   9        5.65        9.14      3.08 o 
   0   7   9        2.32        1.15      1.50 o 
   0  -8  10        0.16        4.23      2.88 o 
   1  -8  10        4.18        3.05      2.64 o 
   2  -8  10       21.17       29.31      7.00 o 
   3  -8  10        1.04        7.39      3.31 o 
  -2  -7  10        0.17        3.04      2.58 o 
  -1  -7  10        3.99        3.93      2.72 o 
   0  -7  10       28.44       42.61      7.77 o 
   1  -7  10        5.53       11.04      3.97 o 
   2  -7  10        0.31        1.02      1.89 o 
   3  -7  10        0.93       -1.54      1.91 o 
   4  -7  10        0.22       -0.30      1.52 o 
  -3  -6  10        2.17        3.20      2.67 o 
  -2  -6  10       26.89       36.47      7.00 o 
  -1  -6  10       15.35       32.19      6.42 o 
   0  -6  10        0.31        2.73      2.41 o 
   1  -6  10        2.74        3.97      2.78 o 
   2  -6  10        5.07        3.33      2.30 o 
   3  -6  10        0.93        0.85      1.73 o 
   4  -6  10       32.68       31.50      5.86 o 
   5  -6  10       10.46       11.30      4.03 o 
  -4  -5  10       18.03       21.30      4.96 o 
  -3  -5  10       23.18       41.54      7.01 o 
  -2  -5  10        0.11       -1.81      1.81 o 
  -1  -5  10        3.74        5.40      2.87 o 
   0  -5  10       13.09        9.39      3.50 o 
   1  -5  10        0.24        1.39      1.94 o 
   2  -5  10       45.82       46.43      7.07 o 
   3  -5  10        9.55        6.04      2.75 o 
   4  -5  10       17.96       19.15      3.09 o 
   5  -5  10       27.58       23.38      5.49 o 
  -4  -4  10        0.00       -0.29      1.42 o 
  -3  -4  10        2.76        2.28      1.92 o 
  -2  -4  10       17.47       11.56      3.56 o 
  -1  -4  10        0.05        1.23      1.47 o 
   0  -4  10       45.79       10.22     24.07 o 
   1  -4  10        6.09        4.22      2.30 o 
   2  -4  10       43.61       41.50      6.19 o 
   3  -4  10       56.94       68.83      7.78 o 
   4  -4  10        3.54        2.66      1.32 o 
   5  -4  10        0.24        0.11      1.32 o 
  -5  -3  10        1.06       -0.31      1.43 o 
  -4  -3  10       13.10       10.74      4.07 o 
  -3  -3  10        0.67       -0.02      0.50 o 
  -2  -3  10       33.03       33.48      5.49 o 
  -1  -3  10        1.62        0.56      1.31 o 
   0  -3  10       74.87       77.62      5.14 o 
   1  -3  10       83.25       96.92      8.37 o 
   2  -3  10        2.70        1.53      1.57 o 
   3  -3  10        1.22        0.99      0.99 o 
   4  -3  10       97.12       89.69      5.98 o 
   5  -3  10       50.36       48.14      7.56 o 
  -6  -2  10        4.94        0.49      3.82 o 
  -5  -2  10        0.81        3.07      1.81 o 
  -4  -2  10       16.51       17.16      3.48 o 
  -3  -2  10        0.26        0.88      0.89 o 
  -2  -2  10       78.54       72.33      8.20 o 
  -1  -2  10       89.21       99.25      7.07 o 
   0  -2  10        1.82        2.49      1.29 o 
   1  -2  10        3.10        2.22      1.34 o 
   2  -2  10      206.78      199.45     10.30 o 
   3  -2  10       99.56       94.45      7.13 o 
   4  -2  10       41.10       38.19      3.73 o 
   5  -2  10       21.99       25.03      5.30 o 
  -6  -1  10        6.58        5.39      2.54 o 
  -5  -1  10        1.78        0.38      1.34 o 
  -4  -1  10       53.06       46.30      5.85 o 
  -3  -1  10       67.37       74.80      6.80 o 
  -2  -1  10        0.01       -0.14      0.26 o 
  -1  -1  10        5.12        4.37      1.67 o 
   0  -1  10      330.72      330.71     14.22 o 
   1  -1  10      142.28      132.19     12.15 o 
   2  -1  10       68.16       68.26      8.19 o 
   3  -1  10       49.64       46.26      4.02 o 
   4  -1  10      111.37      109.27     10.44 o 
   5  -1  10        0.18       -0.16      1.15 o 
  -6   0  10       28.44       28.74      5.59 o 
  -5   0  10       35.07       39.52      5.93 o 
  -4   0  10        1.53       -0.73      1.62 o 
  -3   0  10        5.35        2.25      0.79 o 
  -2   0  10      372.13      315.10     36.25 o 
  -1   0  10      136.00      130.95      8.87 o 
   0   0  10       85.78       56.06     44.97 o 
   1   0  10       85.91       82.38      7.72 o 
   2   0  10      170.34      158.25     11.52 o 
   3   0  10        0.06       -0.08      1.22 o 
   4   0  10       31.58       25.91      4.99 o 
   5   0  10        3.39        7.56      3.02 o 
  -6   1  10        2.34        2.26      3.18 o 
  -5   1  10        3.08        0.28      2.16 o 
  -4   1  10      283.46      277.07     19.67 o 
  -3   1  10       93.14       85.99      7.75 o 
  -2   1  10       79.89       41.38      1.63 o 
  -1   1  10       98.55       79.33     10.62 o 
   0   1  10      187.82      147.25     17.86 o 
   1   1  10        0.19        0.08      0.80 o 
   2   1  10       67.04       59.55      4.75 o 
   3   1  10        2.36        3.66      2.03 o 
   4   1  10       32.04       26.29      5.29 o 
  -6   2  10      159.63      147.58     18.34 o 
  -5   2  10       42.35       40.78      3.97 o 
  -4   2  10       57.69       63.63      7.46 o 
  -3   2  10       72.88       74.32      7.43 o 
  -2   2  10      154.63      142.47     10.18 o 
  -1   2  10        0.66        0.09      0.28 o 
   0   2  10      104.16       84.90      4.60 o 
   1   2  10        0.56        1.13      1.37 o 
   2   2  10       45.69       43.27      4.09 o 
   3   2  10       12.42       12.37      3.37 o 
   4   2  10        5.20        4.77      2.54 o 
  -6   3  10       36.08       36.90      7.86 o 
  -5   3  10       37.36       43.04      6.60 o 
  -4   3  10       98.60      100.53      9.43 o 
  -3   3  10        0.88       -1.22      1.22 o 
  -2   3  10      117.36       99.34      8.75 o 
  -1   3  10        0.00       -0.92      1.19 o 
   0   3  10       40.65       38.55      3.17 o 
   1   3  10       20.11       17.73      2.55 o 
   2   3  10        8.69        9.45      2.16 o 
   3   3  10       40.06       48.98      6.69 o 
  -6   4  10       46.96       50.66      7.74 o 
  -5   4  10        0.99        3.40      1.96 o 
  -4   4  10       98.71       89.07      9.10 o 
  -3   4  10        0.36        1.61      1.51 o 
  -2   4  10       24.55       21.86      4.27 o 
  -1   4  10       24.09       23.51      4.41 o 
   0   4  10        9.26        5.98      2.42 o 
   1   4  10       57.38       68.92      5.20 o 
   2   4  10       22.94       28.51      3.75 o 
   3   4  10        2.49        6.68      2.72 o 
  -6   5  10       62.47       59.86      8.46 o 
  -5   5  10        0.47       -0.89      2.40 o 
  -4   5  10        8.87        8.14      3.15 o 
  -3   5  10       21.24       15.94      3.96 o 
  -2   5  10        5.93        5.50      2.46 o 
  -1   5  10       59.01       60.60      7.38 o 
   0   5  10       23.73       32.34      5.79 o 
   1   5  10        4.65        3.14      2.08 o 
   2   5  10        3.03       11.56      3.96 o 
  -5   6  10       13.28        8.97      2.98 o 
  -4   6  10        1.83        0.93      1.47 o 
  -3   6  10       43.70       46.27      6.73 o 
  -2   6  10       20.76       26.36      5.12 o 
  -1   6  10        6.46       11.01      3.38 o 
   0   6  10        5.37        9.10      3.07 o 
   1   6  10        0.01       -1.68      1.92 o 
  -4   7  10       14.65       13.87      4.10 o 
  -3   7  10        7.28        5.97      2.80 o 
  -2   7  10        7.39        6.68      2.76 o 
  -1   7  10        0.03        0.99      1.46 o 
  -1  -7  11       56.14       99.79     12.04 o 
   0  -7  11       22.01       40.40      7.83 o 
   1  -7  11        3.17        3.36      2.86 o 
   2  -7  11        5.35       11.64      4.28 o 
   3  -7  11        0.09        3.39      2.55 o 
  -2  -6  11       23.38       48.34      8.23 o 
  -1  -6  11        1.71       -0.93      2.14 o 
   0  -6  11        6.41       10.09      3.82 o 
   1  -6  11        0.51        2.05      2.63 o 
   2  -6  11        0.44        3.08      2.44 o 
   3  -6  11        5.66        8.03      3.51 o 
   4  -6  11        1.71        0.64      1.70 o 
  -3  -5  11        0.11        2.77      2.49 o 
  -2  -5  11        4.84        1.54      2.00 o 
  -1  -5  11        1.29       -0.48      2.00 o 
   0  -5  11        1.84        5.36      2.67 o 
   1  -5  11       13.97       16.72      4.47 o 
   2  -5  11        4.67        7.34      3.09 o 
   3  -5  11        4.59        6.25      2.52 o 
   4  -5  11       23.82       20.11      3.38 o 
  -4  -4  11        2.42        4.09      2.50 o 
  -3  -4  11        1.29       -2.28      2.28 o 
  -2  -4  11        3.50        0.94      1.69 o 
  -1  -4  11       20.93       27.64      5.47 o 
   0  -4  11        7.00        8.93      3.39 o 
   1  -4  11       15.75       17.47      4.50 o 
   2  -4  11       38.14       43.20      6.64 o 
   3  -4  11        9.53        6.36      1.94 o 
   4  -4  11       41.10       34.39      4.07 o 
   5  -4  11       10.00       14.59      4.38 o 
  -5  -3  11        0.92        3.37      2.22 o 
  -4  -3  11        3.57        2.96      1.23 o 
  -3  -3  11       17.67       17.64      2.75 o 
  -2  -3  11        6.93        5.33      1.50 o 
  -1  -3  11       34.01       46.04      3.87 o 
   0  -3  11       38.98       40.11      3.80 o 
   1  -3  11       11.29       14.89      2.42 o 
   2  -3  11       87.43       94.84      9.20 o 
   3  -3  11       14.02       13.02      2.49 o 
   4  -3  11       41.29       48.36      7.39 o 
   5  -3  11       30.55       24.42      5.69 o 
  -5  -2  11       10.62       11.63      3.18 o 
  -4  -2  11        4.65        4.71      1.98 o 
  -3  -2  11       43.75       50.32      5.48 o 
  -2  -2  11       27.01       26.33      3.81 o 
  -1  -2  11       11.00       11.16      2.54 o 
   0  -2  11      126.56      129.71      9.05 o 
   1  -2  11       17.52       17.05      2.51 o 
   2  -2  11       67.07       64.18      5.34 o 
   3  -2  11       49.16       44.19      4.31 o 
   4  -2  11       20.53       23.10      5.10 o 
   5  -2  11        7.08        3.38      2.28 o 
  -5  -1  11       37.00       43.15      6.16 o 
  -4  -1  11       12.06       12.63      3.17 o 
  -3  -1  11        8.02        8.17      2.31 o 
  -2  -1  11      121.42      120.93      8.70 o 
  -1  -1  11       16.21       13.52      3.09 o 
   0  -1  11       73.33       85.67      7.54 o 
   1  -1  11       66.06       62.22      4.71 o 
   2  -1  11       60.30       54.14      6.59 o 
   3  -1  11       12.01        9.62      1.99 o 
   4  -1  11       21.00       15.16      4.14 o 
  -6   0  11        2.93        0.19      1.04 o 
  -5   0  11        5.76        6.73      2.97 o 
  -4   0  11       78.64       80.11      8.02 o 
  -3   0  11        8.74        8.67      2.53 o 
  -2   0  11       48.46       51.36      5.89 o 
  -1   0  11       66.98       56.23      9.27 o 
   0   0  11      109.14      114.27      9.05 o 
   1   0  11       13.59        9.51      1.89 o 
   2   0  11       34.30       27.37      3.38 o 
   3   0  11        0.00       -0.81      2.07 o 
   4   0  11       17.68       19.25      4.45 o 
  -6   1  11       34.93       29.20      5.80 o 
  -5   1  11        3.55        3.78      2.25 o 
  -4   1  11       17.42       16.20      3.88 o 
  -3   1  11       45.51       38.16      5.52 o 
  -2   1  11      125.98      117.74      9.23 o 
  -1   1  11       12.38        8.46      1.37 o 
   0   1  11       42.40        9.09     14.80 o 
   1   1  11        0.05       -0.39      1.80 o 
   2   1  11       45.75       50.82      4.65 o 
   3   1  11        0.91        3.73      1.88 o 
   4   1  11        4.41        5.06      2.41 o 
  -6   2  11        3.59        1.60      1.96 o 
  -5   2  11       24.82       23.95      4.97 o 
  -4   2  11       97.77      105.15      9.70 o 
  -3   2  11        9.26        7.64      2.70 o 
  -2   2  11       32.10       28.28      4.82 o 
  -1   2  11        0.23       -1.47      1.47 o 
   0   2  11       73.48       46.98     15.08 o 
   1   2  11        3.21        4.90      1.40 o 
   2   2  11        5.60        5.56      1.65 o 
   3   2  11        1.17        0.35      1.26 o 
  -6   3  11       54.02       43.68      7.27 o 
  -5   3  11        5.32        3.15      1.94 o 
  -4   3  11       15.37       12.24      3.40 o 
  -3   3  11        0.81        1.88      1.46 o 
  -2   3  11       77.88       78.44      8.13 o 
  -1   3  11        5.07        8.73      2.85 o 
   0   3  11        5.77        8.70      2.80 o 
   1   3  11        1.62        1.81      1.68 o 
   2   3  11       67.29       82.64      6.15 o 
   3   3  11        4.54        4.27      2.40 o 
  -5   4  11        1.48       -1.93      1.93 o 
  -4   4  11       53.27       45.56      6.80 o 
  -3   4  11        5.08       10.17      3.12 o 
  -2   4  11        4.44        5.37      2.38 o 
  -1   4  11        1.37        4.42      2.16 o 
   0   4  11       74.69      103.36      9.96 o 
   1   4  11        6.00        9.28      3.11 o 
   2   4  11       41.56       46.82      7.60 o 
  -5   5  11        2.79        0.26      1.28 o 
  -4   5  11        2.22        3.35      2.51 o 
  -3   5  11        0.65        0.16      1.10 o 
  -2   5  11       58.73       64.39      7.88 o 
  -1   5  11        6.70        8.76      3.27 o 
   0   5  11       62.41       72.36      8.56 o 
   1   5  11       13.25       17.12      4.42 o 
  -4   6  11       34.46       41.24      6.89 o 
  -3   6  11        5.72        4.90      2.38 o 
  -2   6  11       67.98       72.86      8.76 o 
  -1   6  11       15.84       18.60      4.55 o 
  -1  -6  12        0.00        2.70      2.40 o 
   0  -6  12        1.74       -1.71      2.44 o 
   1  -6  12        1.03       -1.82      2.39 o 
   2  -6  12        0.26        1.75      2.04 o 
   3  -6  12        9.01       12.33      4.18 o 
  -2  -5  12        4.57        5.90      3.00 o 
  -1  -5  12        0.31       -0.90      1.68 o 
   0  -5  12        0.80       -1.22      2.13 o 
   1  -5  12       15.23       20.49      5.18 o 
   2  -5  12        4.92        7.77      3.66 o 
   3  -5  12        0.85        1.03      1.75 o 
  -3  -4  12        0.02       -1.54      1.99 o 
  -2  -4  12        1.21       -1.74      2.03 o 
  -1  -4  12       17.34       28.92      5.80 o 
   0  -4  12        4.45        7.12      1.76 o 
   1  -4  12        2.48        4.81      2.58 o 
   2  -4  12        5.49        2.70      1.86 o 
   3  -4  12        3.54        3.07      4.22 o 
   4  -4  12        1.72       -0.03      1.12 o 
  -4  -3  12        0.98        2.40      2.05 o 
  -3  -3  12       13.63       21.87      4.99 o 
  -2  -3  12        2.69        2.64      1.16 o 
  -1  -3  12        4.99        7.89      1.77 o 
   0  -3  12        4.74        6.30      1.61 o 
   1  -3  12        7.04        9.84      3.26 o 
   2  -3  12        2.10        1.86      1.22 o 
   3  -3  12        0.02       -0.55      1.20 o 
   4  -3  12       15.70       10.56      3.58 o 
  -4  -2  12        1.17       -0.44      1.04 o 
  -3  -2  12        7.90        9.56      2.45 o 
  -2  -2  12        2.70        4.07      1.74 o 
  -1  -2  12        8.89       11.57      2.76 o 
   0  -2  12        1.58        1.47      1.21 o 
   1  -2  12        0.05       -0.64      1.39 o 
   2  -2  12       30.53       21.40      3.55 o 
   3  -2  12       16.61       13.83      2.58 o 
   4  -2  12       15.16       10.78      3.62 o 
  -5  -1  12        8.24       11.21      3.28 o 
  -4  -1  12        1.10       -1.50      1.50 o 
  -3  -1  12        7.31       10.14      2.84 o 
  -2  -1  12        0.68        1.23      1.21 o 
  -1  -1  12        0.30        2.20      1.31 o 
   0  -1  12       43.18       27.42      4.51 o 
   1  -1  12       23.23       20.53      3.47 o 
   2  -1  12       25.74       26.00      3.30 o 
   3  -1  12        0.90        0.66      0.99 o 
   4  -1  12        0.10        0.13      1.02 o 
  -5   0  12        4.09        1.26      1.64 o 
  -4   0  12        0.25       -1.87      1.87 o 
  -3   0  12        0.18       -0.16      0.72 o 
  -2   0  12       43.98       34.00      5.14 o 
  -1   0  12       24.87        3.86      8.49 o 
   0   0  12       27.47       30.22      5.03 o 
   1   0  12        0.48       -0.54      1.06 o 
   2   0  12        0.04        0.56      0.75 o 
   3   0  12        0.38        0.54      1.11 o 
  -5   1  12        0.05       -0.66      1.36 o 
  -4   1  12       32.33       23.14      4.58 o 
  -3   1  12       18.76       18.67      3.99 o 
  -2   1  12       20.80       21.43      4.21 o 
  -1   1  12        0.16        0.60      1.11 o 
   0   1  12        0.00        1.25      1.30 o 
   1   1  12        0.75        1.30      0.81 o 
   2   1  12       27.83       28.59      3.48 o 
   3   1  12        0.97        0.91      1.51 o 
  -5   2  12       10.01        5.21      2.77 o 
  -4   2  12       10.45       12.82      3.48 o 
  -3   2  12        0.05        1.14      1.08 o 
  -2   2  12        0.03        0.12      0.86 o 
  -1   2  12        1.30        0.39      1.16 o 
   0   2  12       30.71       34.24      5.78 o 
   1   2  12        1.61        1.85      1.67 o 
   2   2  12       51.59       60.96      8.32 o 
  -5   3  12        0.09       -0.20      1.13 o 
  -4   3  12        0.17       -0.01      1.09 o 
  -3   3  12        2.25        0.40      1.32 o 
  -2   3  12       23.01       23.38      4.75 o 
  -1   3  12        2.12        2.82      1.99 o 
   0   3  12       60.99       63.06      7.87 o 
   1   3  12        0.07        3.06      2.10 o 
   2   3  12        5.61        6.67      2.93 o 
  -5   4  12        1.93       -0.37      1.44 o 
  -4   4  12       12.31       11.57      3.82 o 
  -3   4  12        1.86        0.40      1.33 o 
  -2   4  12       56.67       64.13      7.95 o 
  -1   4  12        0.25       -0.93      1.53 o 
   0   4  12        6.01        2.52      2.07 o 
   1   4  12        5.45        9.03      3.50 o 
  -4   5  12       40.12       49.99      7.69 o 
  -3   5  12        0.30        4.34      2.34 o 
  -2   5  12        5.42        5.81      2.79 o 
  -1   5  12        4.78        9.57      3.35 o 
  -1  -5  13       41.08       78.49     10.25 o 
   0  -5  13       28.10       41.89      7.48 o 
   1  -5  13       25.70       36.14      7.15 o 
   2  -5  13        0.62        0.29      1.69 o 
  -2  -4  13       28.76       44.71      7.49 o 
  -1  -4  13       40.22       59.14      8.44 o 
   0  -4  13        1.88        1.08      1.58 o 
   1  -4  13       10.59       10.13      3.68 o 
   2  -4  13        2.06        0.69      1.42 o 
  -3  -3  13       42.96       56.39      8.19 o 
  -2  -3  13        3.33        9.78      3.41 o 
  -1  -3  13       11.00       15.74      2.57 o 
   0  -3  13        2.53        2.32      1.69 o 
   1  -3  13        6.12        6.34      2.88 o 
   2  -3  13       13.07       20.26      3.25 o 
   3  -3  13        0.96        1.24      1.19 o 
  -3  -2  13        8.56       10.37      2.84 o 
  -2  -2  13        1.49        0.82      1.12 o 
  -1  -2  13        8.94       12.63      3.09 o 
   0  -2  13       19.99       40.35      5.74 o 
   1  -2  13        2.64        1.35      0.97 o 
   2  -2  13        0.76        4.11      1.60 o 
   3  -2  13       10.83        5.33      2.50 o 
  -4  -1  13        0.30        0.55      1.09 o 
  -3  -1  13        9.34       10.50      2.88 o 
  -2  -1  13       23.04       32.01      4.92 o 
  -1  -1  13        5.35        7.45      2.80 o 
   0  -1  13        0.33        0.29      0.68 o 
   1  -1  13       19.11       17.85      5.54 o 
   2  -1  13        0.12       -1.33      1.33 o 
   3  -1  13        0.57       -0.32      0.71 o 
  -4   0  13       19.33       19.85      4.34 o 
  -3   0  13        7.10        7.86      2.72 o 
  -2   0  13        0.14        1.18      1.18 o 
  -1   0  13       24.15       27.01      4.85 o 
   0   0  13        0.22        0.56      0.70 o 
   1   0  13        1.98       -1.52      1.72 o 
   2   0  13        0.06       -0.99      1.27 o 
  -4   1  13        0.24        0.52      1.18 o 
  -3   1  13       22.28       23.85      4.65 o 
  -2   1  13        0.61        0.85      1.15 o 
  -1   1  13        3.93        1.61      1.43 o 
   0   1  13        0.02       -1.77      1.77 o 
   1   1  13       10.37       19.19      4.47 o 
   2   1  13        0.91        1.69      1.64 o 
  -4   2  13        1.11        0.96      1.10 o 
  -3   2  13        4.55        8.48      2.86 o 
  -2   2  13        0.05        1.31      1.46 o 
  -1   2  13       11.44       23.82      4.74 o 
   0   2  13        2.18       -0.60      1.27 o 
   1   2  13        2.93        1.59      1.49 o 
  -4   3  13        0.15        1.15      1.51 o 
  -3   3  13        8.40       14.41      3.97 o 
  -2   3  13        2.76        0.38      1.54 o 
  -1   3  13        1.04        4.72      2.24 o 
   0   3  13        2.03        2.10      1.90 o 
  -3   4  13        0.07       -1.46      1.46 o 
  -2   4  13        2.93        4.97      2.38 o 
  -1   4  13        8.86       12.46      3.70 o 
  -1  -3  14       11.82        6.28      2.70 o 
   0  -3  14        3.27        1.92      2.38 o 
   1  -3  14       39.38       42.11      7.68 o 
  -2  -2  14        4.63        5.01      2.05 o 
  -1  -2  14       42.70       57.70      6.82 o 
   0  -2  14        3.39        3.55      1.65 o 
   1  -2  14        0.09        0.37      2.44 o 
  -3  -1  14       34.09       34.09      5.44 o 
  -2  -1  14        2.99        3.92      2.00 o 
  -1  -1  14        0.10        5.04      2.16 o 
   0  -1  14       24.84       20.77      4.60 o 
   1  -1  14       32.33       47.21      7.37 o 
  -3   0  14        1.42        0.48      0.84 o 
  -2   0  14       23.48       24.03      4.82 o 
  -1   0  14       41.38       57.43      7.40 o 
   0   0  14        1.56        1.01      1.29 o 
   1   0  14        0.28       -2.50      2.50 o 
  -3   1  14       38.76       41.31      6.40 o 
  -2   1  14        3.09        3.90      2.09 o 
  -1   1  14        1.19        3.26      1.85 o 
   0   1  14        5.17       11.84      3.58 o 
  -2   2  14        7.18       12.12      3.52 o 
  -1   2  14        1.87        1.08      1.52 o 
                                                 
